# Supplementary material for: Exogenous Glutathione Enhances Salt Tolerance in Patchouli by Promoting the Antioxidant Capacity and Activating the Flavonoid Biosynthesis Pathway
Source: Plants (Basel). 2026 Feb 2;15(3):457. doi: 10.3390/plants15030457 (PMC12899985; doi:10.3390/plants15030457)
Supplement: Supplementary file 1 [file plants-15-00457-s001.zip]

Archive with 2 entries (2 files):
- supplementary-Figures.pdf
- supplementary-Tables.xlsx
