# Supplementary material for: Exogenous Glutathione Enhances Salt Tolerance in Patchouli by Promoting the Antioxidant Capacity and Activating the Flavonoid Biosynthesis Pathway
Source: Plants (Basel). 2026 Feb 2;15(3):457. doi: 10.3390/plants15030457 (PMC12899985; doi:10.3390/plants15030457)
Supplement: Supplementary file 1 [file plants-15-00457-s001.zip › supplementary-Tables.xlsx]

## Sheet: Table S1
Table S1. List of qRT-PCR primers for key genes of flavonoid synthesis in P. cablin.
Gene ID	Gene name	Forward primer sequences	Reverse primer sequences
Pat_A17G168400	PAL-1	AGTGAAGAACACAGTGAGCC	GACGACTCTGATTAAGTCCT
Pat_B17G151400	PAL-2	AGTGAAGAACACAGTGAGCC	GACGACTCTGATTAAGTCTT
Pat_B16G088400	4CL-1	CTGCGTTCCCAAAATCAATC	CCGCTGGAGAATAATCAACA
Pat_A15G094000	4CL-2	TTGAGGAAAGATTTGAGAGC	TCTATATGAACAAGGCGGGA
Pat_A27G054600	C4H-1	AAAACTTCGAGCTGTTACCT	CCTCATTATATCCATTCACC
Pat_A28G070100	C4H-2	AGATTTGCAATGAACATACA	GGTCTTAGTGTGAACTGTGA
Pat_A19G042200	CHS-1	CCGCTTTTTGAGATGGTGTC	TCCAATCGGAGATGCCTAAC
Pat_B20G037900	CHS-2	GTCCGAGCCCTAACGAACTG	GAAACCATCTCAAAAAGCGG
Pat_A24G091600	CHI-1	TCGGAGGGTAAGGAGGAGTC	CCAAGGAGGCGGTGGTAGTC
Pat_A27G149000	CHI-2	AGAATCAGAAGCAATCAACA	CAGAAGGCGATTGACTGAAG
Pat_B19G106800	F3H	CCAAAGCCTGTCTTGAAATG	TCCAAGTATTGCCTCCATCC
Pat_A07G075800	ANS	CAAATGGGTCACAGCAAAGT	ATGGGTTTGAGGACGATTTT
Pat_A05G078800	F3'H	TGCGATTAGGGCAAATGGTA	GAACTCCTCCGCCTTCTCAT
Pat_A08G111600	CYP93	AGACGAAAAACGCCTCCATT	CCATCTACCAACTCCCACTC
Pat_B09G025600	FLS	GTACCCAACGAAGTCCAAGG	CTTTGTTCACTACGCTCCGA
-	18S rRNA	CCGACCATAAACGATGCCGACC	TTTCAGCTTTGCAACCATACTCC

## Sheet: Table S2
Table S2. The qRT-PCR reaction system.
Reagent	Volume/µL
ChamQ Universal SYBR qPCR Master Mix	10
Primer F（10 µM）	0.4
Primer R（10 µM）	0.4
Template cDNA	0.5
nuclease-free water	8.7
Total volume	20

## Sheet: Table S3
Table S3. The qRT-PCR reaction procedure.
Steps	Temperature	Time	Cycles
Preincubation	95 ℃	10 min	1
2 Step Amplification	95 ℃	10 s	40
	60 ℃	10 s
Melting	95 ℃	10 s	1
	60 ℃	60 s
	95 ℃	15 s
Cooling	37 ℃	30 s	1

## Sheet: Table S4
Table S4. List of transcriptome quality control data.
Samples	Total Reads	Mapped Reads	Clean reads	Clean bases	GC Content	%≥Q30
ck_6h_1	43040638	40,955,568 (95.16%)	21520319	6405603456	0.4608	0.981
ck_6h_2	42358914	39,218,697 (92.59%)	21179457	6307276705	0.4591	0.9853
ck_6h_3	42613030	40,356,959 (94.71%)	21306515	6352362455	0.4535	0.9834
S_6h_1	58461094	56,632,156 (96.87%)	29230547	8694552148	0.4556	0.9862
S_6h_2	45532788	44,059,915 (96.77%)	22766394	6786680983	0.4582	0.9744
S_6h_3	41896980	38,656,278 (92.27%)	20948490	6250188735	0.4602	0.981
S_24h_1	39931152	37,811,321 (94.69%)	19965576	5955930626	0.4681	0.9833
S_24h_2	41011178	40,424,796 (98.57%)	20505589	6106126335	0.4693	0.9833
S_24h_3	46896570	45,354,001 (96.71%)	23448285	6985189583	0.4683	0.9854
GS_6h_1	40017792	38,456,619 (96.10%)	20008896	5968155129	0.4549	0.9811
GS_6h_2	42257962	40,929,774 (96.86%)	21128981	6304242811	0.4587	0.9844
GS_6h_3	42352558	40,521,971 (95.68%)	21176279	6316087775	0.4532	0.9852
GS_24h_1	55718152	55,113,297 (98.91%)	27859076	8303626725	0.4603	0.9844
GS_24h_2	42013910	40,794,741 (97.10%)	21006955	6269626306	0.4589	0.9817
GS_24h_3	42818568	41,526,911 (96.98%)	21409284	6378659201	0.4561	0.9828

## Sheet: Table S5
Table S5. DEGs in different groups.
S-6h vs. CK	S-24h vs. CK	GS-6h vs. S-6h	GS-24h vs. S-24h
Pat_A11G133100	Pat_B13G019700	Pat_A16G177400	MSTRG.19843
Pat_A20G021200	Pat_B07G065200	Pat_A01G132500	Pat_A02G192500
Pat_B17G039900	Pat_A05G074700	Pat_A01G125900	Pat_A23G027700
Pat_A08G071800	Pat_A03G094800	Pat_A06G147800	Pat_B03G151000
Pat_A22G088100	Pat_B03G151000	Pat_A04G010100	Pat_A31G131300
Pat_A15G052200	Pat_A03G096400	MSTRG.36678	Pat_B13G076700
Pat_A01G132500	MSTRG.5663	Pat_B24G128700	MSTRG.74807
Pat_A27G055200	Pat_B15G042600	Pat_A28G077800	Pat_A26G039000
Pat_A15G110700	Pat_B20G108100	Pat_A03G126100	Pat_A13G148700
Pat_B01G093000	Pat_B03G105000	Pat_A10G016200	Pat_B08G102300
Pat_A19G052200	Pat_B25G132700	Pat_A13G013700	Pat_A05G229100
Pat_A10G027900	Pat_A07G070700	Pat_A31G039300	Pat_B20G104300
Pat_A07G063100	Pat_A02G187500	Pat_A05G159000	Pat_A05G041400
MSTRG.103041	Pat_A29G111900	Pat_A21G127000	Pat_A06G118600
Pat_A10G015600	Pat_B02G080700	Pat_A05G059800	Pat_B31G051100
Pat_B27G096700	Pat_B04G027300	Pat_A23G164700	Pat_A06G010800
Pat_A05G059800	Pat_A13G148700	Pat_A08G192300	Pat_B27G155700
MSTRG.2109	Pat_A05G229100	MSTRG.78432	Pat_B03G017500
Pat_A10G126000	Pat_A06G151700	Pat_B05G056500	Pat_B04G107000
Pat_B02G202200	Pat_B15G094100	Pat_A16G055200	Pat_B27G083400
Pat_B05G056500	Pat_B05G087900	Pat_B08G076700	Pat_A08G161500
Pat_A17G057700	Pat_B10G109000	MSTRG.71297	Pat_U161500
Pat_B15G052900	Pat_B31G051100	Pat_A10G009800	Pat_A01G085100
Pat_A13G037000	Pat_B14G096100	Pat_B23G066600	Pat_A24G090000
Pat_A17G168400	Pat_A32G152500	Pat_A21G038900	Pat_B10G118500
Pat_A16G058800	Pat_A03G060300	Pat_A30G042200	Pat_A02G029900
Pat_A12G107000	Pat_B07G053100	Pat_A27G031400	Pat_B15G029800
Pat_B04G187900	Pat_A08G058200	Pat_B07G072000	Pat_B15G151600
Pat_A11G164500	Pat_A06G010800	Pat_A08G201900	MSTRG.47876
MSTRG.86625	Pat_B27G058400	Pat_B28G072600	Pat_A29G108100
Pat_B04G146200	Pat_A24G113100	MSTRG.86625	Pat_A21G073300
Pat_B07G054500	Pat_A21G095700	Pat_B04G146200	Pat_A08G006900
Pat_A27G019600	Pat_A27G019500	Pat_A09G143000	Pat_A28G172400
Pat_A20G076900	Pat_B18G053000	Pat_B03G155200	Pat_A03G265400
Pat_A06G038200	Pat_A11G133100	Pat_A22G054200	Pat_A17G063300
Pat_A20G118900	Pat_A20G021200	Pat_A06G064900	Pat_A24G128900
Pat_B01G063000	Pat_A02G159900	Pat_B08G012000	Pat_B05G058400
Pat_B22G147100	Pat_B03G154000	Pat_B24G096900	Pat_B04G265100
Pat_A04G023900	Pat_B17G004800	Pat_B21G057600	Pat_B27G168700
Pat_A17G070000	Pat_B03G017500	Pat_A11G019700	Pat_A09G104500
Pat_B01G111400	Pat_B25G004100	Pat_B06G062800	Pat_A06G216100
Pat_B07G169900	Pat_B04G064400	Pat_A17G070000	Pat_B02G092700
Pat_A06G225700	Pat_B27G083400	Pat_A23G090100	Pat_A02G190200
Pat_B27G086200	Pat_A12G075400	Pat_A13G099000	Pat_B03G076000
Pat_A03G119800	Pat_A16G177400	Pat_B22G097900	Pat_B18G016400
Pat_A27G001000	Pat_B15G029800	Pat_B07G169900	Pat_B14G110700
Pat_B26G073300	Pat_B05G047900	Pat_B04G212800	Pat_B19G002000
Pat_B31G030100	Pat_A06G065100	Pat_B12G072200	Pat_B01G173500
Pat_B05G184800	Pat_B05G126800	Pat_A27G106200	Pat_A29G010300
Pat_B14G035700	Pat_A22G055000	Pat_B13G090200	Pat_A31G125100
MSTRG.64008	Pat_B18G142200	Pat_A04G101200	Pat_B18G068700
Pat_B03G170100	Pat_A27G053400	Pat_A18G090200	Pat_A04G125400
MSTRG.64578	Pat_A29G108100	Pat_A13G014400	Pat_A30G037200
Pat_B28G160800	Pat_B18G077900	Pat_B18G123800	MSTRG.65890
Pat_B08G037300	Pat_A17G153000	Pat_B30G044900	Pat_B27G167800
Pat_A03G272600	Pat_A20G030700	Pat_A04G247500	Pat_B30G005900
Pat_B29G093100	Pat_B16G042300	MSTRG.64578	Pat_A11G076600
Pat_A14G037700	Pat_B17G039900	Pat_A14G014100	Pat_B13G121900
Pat_B13G083600	Pat_A26G101100	Pat_B23G031200	Pat_B27G045000
Pat_A27G051500	Pat_A22G059800	Pat_A03G130100	Pat_B06G038100
Pat_A15G084000	Pat_B29G074700	Pat_A14G037700	Pat_B15G148900
Pat_B19G077800	Pat_A23G144900	Pat_B10G088200	Pat_B28G145600
Pat_A17G076300	Pat_A08G008500	Pat_B10G004400	Pat_A18G122300
Pat_B08G102800	Pat_B14G085700	Pat_A31G082100	Pat_A17G033900
Pat_B30G094400	Pat_B08G020900	Pat_B02G158800	Pat_B02G161600
Pat_B19G046200	Pat_A07G024700	Pat_B01G176800	Pat_B14G109400
Pat_A10G006500	Pat_B12G095000	Pat_A27G051500	Pat_B12G014000
Pat_B03G131100	Pat_A13G125600	Pat_B08G102800	Pat_A22G055700
Pat_B28G118100	Pat_B10G088800	Pat_B30G094400	Pat_B24G100000
Pat_A17G051700	Pat_B27G140600	Pat_A16G144100	Pat_A32G014300
Pat_A21G024400	Pat_B04G265100	Pat_A27G039800	Pat_A07G022000
Pat_A17G005000	Pat_B06G011800	Pat_B16G025100	Pat_B28G098500
MSTRG.21621	Pat_A09G104500	Pat_A04G156900	Pat_A03G110500
MSTRG.100536	Pat_B01G171000	Pat_B22G051800	Pat_B27G172600
Pat_A23G117900	Pat_A06G216100	Pat_A27G061900	Pat_B24G065200
MSTRG.9888	MSTRG.58484	Pat_B28G118100	Pat_A14G051000
Pat_B04G082900	Pat_B10G000900	Pat_B21G052300	Pat_A19G047400
Pat_B31G007100	Pat_A02G190200	Pat_A08G111200	Pat_B27G147200
MSTRG.61679	Pat_B01G151800	Pat_B26G051800	Pat_B07G050500
Pat_A07G130300	Pat_B04G049300	Pat_B05G173600	Pat_B26G132200
Pat_A17G057800	Pat_A08G071800	Pat_A28G080500	Pat_B14G126600
Pat_A04G165300	Pat_B13G137900	MSTRG.21621	Pat_A06G159500
Pat_B15G110400	Pat_B09G028400	Pat_A08G111700	Pat_A23G027900
MSTRG.8812	Pat_B08G126700	Pat_B09G042900	Pat_B04G252800
Pat_A04G213600	Pat_A31G080700	Pat_A18G033200	Pat_A27G028300
Pat_A04G086500	Pat_B28G174700	Pat_A14G107500	Pat_B05G135800
Pat_B09G113900	Pat_A29G115200	Pat_B06G106000	Pat_A04G031600
Pat_A31G147300	Pat_B06G061800	Pat_A10G095800	Pat_B08G013300
Pat_A01G127400	Pat_A05G148900	Pat_A07G103500	Pat_A05G097000
Pat_B02G162700	Pat_B08G009800	Pat_A32G083000	Pat_B25G130900
Pat_A21G089100	Pat_A13G003400	Pat_B07G094400	Pat_B27G072100
Pat_B06G051000	Pat_A14G092900	MSTRG.360	Pat_A30G099500
Pat_A23G120400	Pat_A16G164800	Pat_A10G129900	Pat_A30G128700
Pat_B15G119600	Pat_B02G116700	MSTRG.32238	Pat_A28G043200
Pat_B02G101100	Pat_A10G030400	Pat_B11G098500	Pat_A25G023700
Pat_B03G094200	MSTRG.81231	Pat_A03G027500	Pat_B17G127300
Pat_B21G022600	Pat_B31G057600	Pat_A12G148000	Pat_A17G084600
Pat_A21G024600	Pat_A02G224800	Pat_A25G030500	Pat_A07G174500
MSTRG.24040	Pat_A04G125400	MSTRG.60088	Pat_A11G042000
Pat_A31G140300	Pat_A02G117800	Pat_A29G118700	Pat_A27G013900
Pat_B25G114300	Pat_B05G060600	Pat_B15G166100	Pat_B27G150000
Pat_B10G018600	Pat_B17G040300	Pat_B27G073700	Pat_B05G041500
Pat_A09G052600	Pat_A27G063300	Pat_A04G222400	Pat_A04G038400
Pat_A32G143600	MSTRG.65890	Pat_A12G099100	Pat_A09G155100
Pat_B07G111400	Pat_A15G052200	Pat_B10G041100	Pat_A12G155700
Pat_B02G078500	Pat_B08G104600	Pat_A05G066100	Pat_B06G141000
Pat_B07G103200	Pat_A19G058000	Pat_A25G104800	Pat_A21G037700
Pat_A01G049000	Pat_A32G055100	Pat_A18G005500	Pat_B19G019500
Pat_A15G191900	Pat_B02G011000	Pat_A23G053600	Pat_A01G057800
Pat_A20G052200	Pat_A04G123000	Pat_B20G126800	Pat_A03G122800
Pat_A25G121900	Pat_B02G083800	Pat_B04G159700	Pat_B04G203600
Pat_A18G031000	Pat_B13G140000	Pat_B21G070500	Pat_B02G150100
Pat_A13G036100	Pat_B26G133800	Pat_B03G099700	Pat_B12G071000
Pat_A17G030700	Pat_B27G045000	Pat_B21G038400	Pat_A05G010800
Pat_B02G130600	Pat_A30G113000	Pat_B16G053900	Pat_B29G000300
MSTRG.425	Pat_A15G177600	Pat_B03G034900	Pat_B04G162800
Pat_A17G077800	Pat_B06G038100	Pat_B06G005900	Pat_B25G106900
Pat_A26G075000	Pat_A06G140500	Pat_B16G161800	Pat_B05G098600
Pat_A15G121600	Pat_B04G107900	MSTRG.31374	Pat_B27G090500
Pat_B21G036700	Pat_A31G017700	Pat_A04G142000	Pat_U176200
Pat_A04G246300	Pat_A18G122300	Pat_B28G125700	Pat_B21G054800
Pat_A32G145600	Pat_B07G089600	Pat_A03G033300	Pat_B28G051700
Pat_B02G044500	Pat_A17G033900	Pat_A18G119800	Pat_B26G069900
Pat_B16G036800	Pat_B29G100500	Pat_A16G095800	Pat_A12G023000
Pat_A20G123000	Pat_A02G049100	Pat_A12G019800	Pat_A01G148600
Pat_B22G138700	Pat_A22G057700	Pat_B08G129800	Pat_B18G014400
Pat_A18G004500	Pat_B02G161600	Pat_B05G105500	Pat_A26G089100
Pat_B28G083900	Pat_B03G232100	Pat_A07G007000	Pat_A02G103900
MSTRG.16142	Pat_B14G109400	Pat_B07G180100	Pat_A04G026900
Pat_A02G118500	Pat_B02G044200	Pat_A15G053300	Pat_B07G002000
Pat_B11G092000	Pat_B28G149600	Pat_A10G057900	Pat_A15G018700
Pat_A02G140900	Pat_B12G014000	Pat_B08G145300	Pat_B25G098500
Pat_A32G140200	Pat_B23G099900	Pat_B03G166100	Pat_B01G053700
Pat_B02G023800	Pat_A03G116900	Pat_B09G093200	Pat_B18G029600
Pat_A15G070600	Pat_A15G047800	MSTRG.42065	Pat_B11G101500
Pat_A01G137100	MSTRG.24791	Pat_B27G083600	Pat_B17G083100
Pat_B14G124200	Pat_A24G044000	Pat_A31G116200	Pat_B27G157600
Pat_A28G115400	MSTRG.18564	Pat_A17G030700	Pat_B22G028900
Pat_A03G016000	Pat_B28G098500	Pat_B27G067500	Pat_B03G172400
Pat_B27G066600	Pat_A27G143000	Pat_B21G058100	Pat_B16G023500
Pat_A04G122300	Pat_A03G110500	Pat_B07G011900	Pat_B07G107100
Pat_A31G051800	Pat_A14G051000	Pat_B14G109200	Pat_A11G092600
Pat_B22G113900	Pat_A16G087500	Pat_A26G136700	Pat_B03G082300
Pat_A24G073900	Pat_A31G028800	Pat_A27G090700	Pat_A26G121500
Pat_B08G051300	Pat_B07G050500	Pat_B12G073200	Pat_B29G078200
Pat_U133400	Pat_A28G014600	Pat_A28G147400	Pat_B31G040700
Pat_A19G108500	Pat_A09G079300	Pat_B16G036800	Pat_B27G055600
Pat_A12G144600	Pat_B30G026200	Pat_A01G198400	Pat_B31G046700
Pat_A07G072900	Pat_A05G090000	Pat_B03G146100	Pat_A03G076100
Pat_B15G085200	Pat_A15G160300	Pat_A28G126200	Pat_A07G020800
Pat_B23G095100	Pat_A11G118600	Pat_A09G068800	MSTRG.102786
Pat_A07G113600	Pat_A08G031400	Pat_A14G121000	Pat_B21G108400
Pat_A06G038100	Pat_B13G139400	Pat_A18G004500	Pat_B25G118400
Pat_B17G055300	Pat_A11G162900	Pat_B28G083900	Pat_A27G002400
Pat_A01G114200	Pat_B04G053800	Pat_A04G152300	Pat_A22G031900
Pat_A31G047200	Pat_A09G146800	Pat_A27G113600	Pat_A03G050700
Pat_B09G035900	Pat_A04G024000	MSTRG.49476	Pat_B04G114600
Pat_B23G107300	Pat_B08G116400	Pat_B23G019600	Pat_B18G032500
Pat_B02G027600	Pat_B31G118000	MSTRG.32869	Pat_B28G051000
Pat_A17G157100	Pat_A27G069200	Pat_A05G175900	MSTRG.91790
Pat_A14G065800	Pat_A04G031600	Pat_B13G052900	Pat_A14G138000
MSTRG.61512	Pat_B29G101000	Pat_A11G157700	Pat_A13G152100
Pat_B21G116100	Pat_A16G168700	Pat_B04G136200	Pat_B02G071300
Pat_A20G075800	Pat_B15G084600	Pat_A28G115400	Pat_B09G020100
Pat_B14G092100	Pat_B01G173200	Pat_A04G251400	Pat_A06G108200
Pat_B08G107300	Pat_A06G031000	Pat_A24G091500	Pat_B04G013800
Pat_B03G228400	Pat_B01G080100	Pat_A12G024600	Pat_B31G043700
Pat_B06G162400	Pat_B26G005900	Pat_A14G093600	Pat_B17G133300
Pat_B12G079900	Pat_A05G097000	Pat_A21G063200	Pat_A02G210000
Pat_B27G094200	Pat_B16G038400	MSTRG.100611	Pat_B12G068100
Pat_A11G111100	Pat_B01G127900	MSTRG.2429	Pat_A15G012000
Pat_B17G151400	Pat_B02G158600	Pat_A24G104700	Pat_A03G139800
Pat_B27G101700	Pat_B18G012300	Pat_A13G113600	Pat_B03G009000
Pat_B28G121900	Pat_A24G129600	Pat_B18G028700	Pat_B08G079200
Pat_A12G038500	Pat_A30G099500	Pat_A08G079200	Pat_A01G071500
Pat_B17G050600	Pat_A30G128700	Pat_A28G047600	Pat_B22G040800
Pat_B20G020800	Pat_A04G125300	Pat_A10G124900	Pat_A22G019500
Pat_A04G087300	Pat_A28G043200	MSTRG.50547	Pat_A02G075900
Pat_B04G140800	Pat_A03G115100	Pat_A27G055600	Pat_B26G022700
Pat_A01G096800	Pat_A15G086600	Pat_A27G121100	Pat_A22G053200
Pat_B04G073500	Pat_A20G106300	Pat_B23G095100	Pat_A14G044000
Pat_A19G079500	Pat_A27G067700	Pat_B26G024300	Pat_B25G086000
Pat_B15G026200	Pat_B17G127300	Pat_A23G116800	Pat_B01G093000
Pat_A06G018200	Pat_A04G096800	Pat_B07G098900	Pat_A05G084100
Pat_A13G149400	Pat_B03G237600	Pat_A25G015200	Pat_A15G112700
Pat_A26G077700	Pat_B06G111400	Pat_B30G009000	Pat_A04G263000
Pat_B02G095900	Pat_A07G174500	Pat_B28G083000	Pat_A04G150200
Pat_B03G126300	Pat_A27G013900	Pat_B28G087600	Pat_A04G282900
Pat_B03G016100	Pat_B09G125300	Pat_B24G130700	Pat_B17G035500
Pat_B09G103500	Pat_A24G111900	Pat_B28G085500	Pat_A04G251000
Pat_A01G135700	Pat_A15G074300	Pat_B22G058400	Pat_A11G005100
Pat_A08G055000	Pat_A28G154900	Pat_B13G087400	Pat_A32G016600
Pat_B28G174300	Pat_A24G129100	Pat_A12G128500	Pat_A19G064400
Pat_A30G006000	Pat_B21G056100	Pat_B24G008400	Pat_B07G043400
Pat_A19G086500	Pat_A04G038400	Pat_A30G121300	Pat_B15G169400
Pat_A06G060800	Pat_A27G039900	Pat_A01G032200	Pat_B05G068800
MSTRG.79193	Pat_B27G167100	Pat_B03G228400	Pat_A08G097700
Pat_A12G126300	Pat_A13G088000	Pat_B08G112300	Pat_A17G022700
Pat_A04G146300	Pat_B28G151800	Pat_A04G037200	Pat_B31G044200
Pat_A19G086600	Pat_A21G037700	Pat_A03G175300	Pat_B06G003400
Pat_B13G092600	Pat_B01G110200	Pat_B04G216400	Pat_A04G188600
Pat_B20G072000	Pat_B19G019500	Pat_A12G100300	Pat_B18G021000
Pat_B19G110900	Pat_A01G057800	Pat_A11G111100	Pat_B28G043100
Pat_B08G153200	Pat_B31G119500	Pat_B07G167800	Pat_A21G105900
Pat_A04G000900	Pat_B02G152800	Pat_A27G113800	Pat_A11G101200
Pat_B22G025000	Pat_B07G038200	Pat_B09G093800	Pat_B23G040800
Pat_B09G044800	Pat_A09G059200	Pat_B08G187500	Pat_A05G212100
Pat_B03G067500	Pat_B08G141900	Pat_B27G136600	Pat_A17G095500
Pat_A02G160700	Pat_A03G251500	Pat_A09G015100	Pat_B16G006000
Pat_A31G015900	Pat_A20G106900	Pat_A04G226400	Pat_A32G045700
Pat_A27G109500	Pat_B24G000700	Pat_A21G158100	Pat_A02G109900
Pat_B06G056700	Pat_A01G101400	Pat_B27G101700	Pat_A21G103600
Pat_B04G256900	Pat_A02G156100	Pat_A32G071500	Pat_B16G169300
Pat_A11G154300	Pat_B07G065700	Pat_A22G101100	Pat_B04G084100
Pat_A17G168700	Pat_A01G226800	Pat_A09G076900	Pat_A32G124400
Pat_B02G067300	Pat_A25G117100	Pat_A23G152400	Pat_B20G087300
Pat_B14G121700	Pat_A03G150100	Pat_A21G057000	MSTRG.19935
Pat_B12G075000	Pat_A03G122800	Pat_A01G096800	Pat_A20G116200
Pat_A13G081800	Pat_A09G024800	MSTRG.10209	Pat_A32G003500
Pat_A03G143700	Pat_B04G203600	Pat_A04G166900	Pat_B07G067300
Pat_B27G128300	MSTRG.98114	Pat_A13G102100	Pat_A28G130600
Pat_A30G005900	MSTRG.63118	Pat_A10G059300	Pat_B23G017000
Pat_A03G197400	Pat_A02G205400	Pat_B19G117100	Pat_A32G039500
Pat_A29G068000	MSTRG.51763	Pat_B22G077700	Pat_A08G064200
Pat_A03G143800	MSTRG.51762	Pat_A05G131600	Pat_B11G052300
Pat_B27G116500	Pat_B24G021600	Pat_B04G232800	Pat_B19G063400
Pat_B09G112000	MSTRG.9702	Pat_B04G235800	Pat_A17G145700
Pat_B08G011200	MSTRG.25721	Pat_B22G093300	Pat_A21G015700
Pat_A07G053200	Pat_B29G000300	Pat_A02G149300	Pat_A05G026000
Pat_A25G098700	Pat_A29G051400	Pat_B31G099800	Pat_B08G078500
Pat_B08G192300	Pat_B05G098600	Pat_A01G135700	Pat_A29G111200
MSTRG.46349	Pat_A28G060900	MSTRG.50695	Pat_A32G034200
Pat_B08G029200	Pat_A21G100500	Pat_A03G218500	Pat_B20G125000
Pat_B28G169900	Pat_B07G104100	MSTRG.78996	Pat_A23G164900
Pat_B30G058500	Pat_B13G056300	Pat_B28G174300	Pat_B01G213200
Pat_B11G087800	Pat_A06G147800	Pat_A19G056800	Pat_B01G194400
Pat_A08G039600	Pat_A04G214200	Pat_A24G047200	Pat_A05G139900
Pat_A06G039300	Pat_B14G096300	Pat_A30G006000	Pat_B19G105100
Pat_B11G042200	Pat_B02G183600	Pat_A06G060800	Pat_B08G092700
Pat_A28G170800	Pat_B03G125200	Pat_A10G006600	Pat_A31G064500
Pat_A15G101900	Pat_B26G069900	Pat_B07G173500	Pat_B06G019700
Pat_B11G123800	Pat_A31G086300	Pat_B20G109500	Pat_A27G036300
MSTRG.39329	Pat_A12G023000	Pat_B04G041100	Pat_A11G124500
Pat_A20G078900	Pat_A13G150600	Pat_B31G046200	Pat_B17G009700
Pat_B03G104500	Pat_B07G007900	MSTRG.29843	Pat_B28G101200
Pat_A03G036600	Pat_B18G014400	Pat_A18G057600	Pat_A02G122500
MSTRG.89387	Pat_B15G004900	Pat_B12G012500	Pat_B14G047700
Pat_A04G213200	Pat_A24G144100	Pat_A23G111500	Pat_B19G107500
Pat_B11G077400	Pat_A01G168900	Pat_B05G152000	Pat_A15G101100
Pat_A16G128800	Pat_A02G220600	Pat_B13G100200	Pat_A18G135900
Pat_A31G047300	Pat_B16G063600	Pat_B24G095300	Pat_A20G148200
Pat_A05G212600	MSTRG.71269	Pat_A06G006100	Pat_B06G080600
Pat_A22G024900	Pat_A14G011900	Pat_B08G174400	Pat_A04G082600
Pat_B15G053500	Pat_A07G114500	Pat_A27G140500	Pat_B24G091800
Pat_B23G134100	Pat_B05G045600	Pat_A10G052500	Pat_A26G083800
Pat_A27G070300	Pat_A15G014700	Pat_B10G052700	Pat_B17G122800
Pat_B05G025500	Pat_B08G033200	Pat_A02G064500	Pat_B06G032600
Pat_B06G210200	Pat_B19G085300	Pat_B19G110900	Pat_A20G114500
Pat_B14G096200	Pat_A01G103800	Pat_B27G181700	Pat_B30G008000
Pat_A28G162800	Pat_A10G049800	Pat_B03G067500	Pat_A31G035100
Pat_A03G209900	Pat_B31G081200	Pat_A29G114500	Pat_A24G103600
Pat_A32G005000	Pat_B24G128900	Pat_B11G132600	Pat_A15G054500
Pat_B08G044900	Pat_A01G041800	Pat_A11G147900	Pat_A20G059100
Pat_A16G042100	Pat_A16G015100	Pat_B19G052700	Pat_A15G010200
Pat_A03G241600	Pat_A09G052400	Pat_A32G104800	Pat_B27G162100
Pat_B16G095300	Pat_A11G135800	Pat_A03G223100	Pat_A31G039300
Pat_B13G095200	Pat_B11G101500	Pat_B18G026200	Pat_A03G073200
Pat_B11G086100	Pat_B05G201100	Pat_B04G096700	Pat_B30G059000
Pat_A01G109400	Pat_A15G116200	Pat_B29G093800	Pat_B04G135000
Pat_B10G025400	Pat_B17G083100	Pat_A29G124900	Pat_B03G160200
Pat_A06G081500	Pat_B27G157600	Pat_A21G062600	Pat_B03G214500
Pat_B07G042000	Pat_B25G123900	Pat_A08G120400	Pat_B31G088000
Pat_A21G005000	Pat_B03G172400	Pat_B03G182400	Pat_B11G086700
Pat_A02G093400	Pat_B02G129500	Pat_B09G119300	Pat_A32G120200
Pat_A02G159300	Pat_A18G124200	Pat_A07G012600	Pat_B26G016500
Pat_B01G076700	Pat_B01G110500	Pat_A12G024800	Pat_B28G169500
Pat_A26G117200	Pat_B10G001600	Pat_A22G131600	Pat_A05G177700
Pat_A15G194600	Pat_B07G107100	Pat_B10G046700	Pat_B07G039700
Pat_A23G128300	Pat_A06G061200	Pat_B18G101700	Pat_A22G038300
Pat_A19G078400	Pat_A02G138400	Pat_B20G125300	MSTRG.79118
Pat_A26G063800	Pat_A17G017500	Pat_B23G131800	Pat_B04G231400
Pat_A09G134000	Pat_B16G073800	Pat_A10G129800	Pat_B25G093200
Pat_A08G048000	Pat_A06G140900	Pat_B06G165600	Pat_B17G031100
MSTRG.32953	Pat_A14G004200	Pat_A03G243100	Pat_B14G031500
Pat_A10G074300	Pat_B24G098000	Pat_B23G096600	Pat_A03G169700
Pat_A17G009300	Pat_B29G078200	Pat_B04G184900	Pat_A27G006800
Pat_A08G127300	Pat_B31G040700	Pat_B28G169900	Pat_B17G011500
Pat_B06G105500	Pat_B04G049500	Pat_B30G058500	Pat_A11G104400
Pat_B20G106900	Pat_A18G051200	Pat_A26G012100	Pat_B25G011000
Pat_B29G046100	Pat_B01G217000	Pat_A28G170800	Pat_A19G066600
Pat_A04G112500	Pat_B20G113500	Pat_B16G162400	Pat_A24G100800
Pat_A17G057200	Pat_B14G028600	Pat_A09G049600	Pat_B19G070100
Pat_A25G152400	Pat_B05G068100	Pat_B11G077600	Pat_B03G068200
Pat_A29G128000	Pat_A11G126700	Pat_A03G100200	Pat_B03G239900
Pat_B17G060700	Pat_A19G055900	Pat_A27G030300	Pat_A12G085800
Pat_B13G083700	Pat_A04G156300	Pat_B01G105100	Pat_B09G032900
Pat_A17G009100	Pat_A03G283300	Pat_A31G036400	Pat_B17G026600
Pat_B19G029700	Pat_B04G154300	Pat_B30G090200	Pat_B06G030300
Pat_A29G102700	Pat_A11G120700	Pat_A03G036600	Pat_B06G171300
Pat_A13G026000	Pat_B13G023000	Pat_B11G077400	Pat_B25G122700
Pat_A01G081400	Pat_B02G082300	Pat_A26G112000	Pat_U179000
Pat_B09G093500	Pat_B06G069100	Pat_A31G047300	Pat_A19G065000
Pat_B25G108800	Pat_A17G077500	Pat_A27G131200	Pat_B05G108100
Pat_B27G053300	Pat_A23G092800	Pat_B09G013500	Pat_B21G030700
Pat_B31G049900	Pat_A27G002400	Pat_B14G083800	Pat_A04G271500
Pat_A03G073600	Pat_A22G031900	Pat_A07G190800	Pat_A07G068200
Pat_A09G135700	Pat_A03G050700	Pat_B05G062700	Pat_A10G106000
Pat_B12G097500	Pat_B22G011000	Pat_A31G053600	Pat_B28G105200
Pat_B08G023400	Pat_A10G145000	Pat_B23G134100	Pat_A06G069200
Pat_B01G205500	Pat_A03G066700	Pat_B30G096800	Pat_A03G128500
Pat_B01G114100	Pat_B28G051000	MSTRG.19651	Pat_B04G006200
Pat_A31G008900	Pat_B17G097400	Pat_A30G091800	Pat_B16G145600
Pat_A32G049400	Pat_B20G124200	Pat_B03G231700	Pat_B09G094100
MSTRG.10294	Pat_A20G132600	Pat_B18G033300	Pat_A29G005400
MSTRG.35009	Pat_B07G177500	Pat_A07G184100	Pat_A04G186900
Pat_A32G007800	Pat_B09G020100	MSTRG.21321	Pat_B29G050300
Pat_A27G025800	Pat_A02G060400	Pat_A28G162800	Pat_A04G164300
Pat_B24G097700	Pat_B28G055800	Pat_B27G093300	Pat_A23G164700
Pat_B07G164300	Pat_A16G104200	Pat_B23G044400	Pat_B05G062100
Pat_B27G158100	Pat_A25G069400	Pat_B03G207200	Pat_A08G077100
Pat_A01G142300	Pat_B17G133300	MSTRG.7412	Pat_B11G003700
MSTRG.14432	Pat_A07G112200	Pat_A21G022000	Pat_B20G016800
Pat_A03G084200	Pat_A15G054900	Pat_A16G036600	Pat_A20G125800
Pat_A03G074600	Pat_A21G060900	Pat_B27G086600	Pat_A24G025200
Pat_B16G048600	Pat_A22G107000	Pat_A16G042100	Pat_A12G123600
Pat_A14G134600	Pat_A05G124500	Pat_B17G030700	Pat_A32G088300
Pat_B09G106200	Pat_A03G176700	Pat_B29G089500	Pat_B19G016700
Pat_B27G016400	Pat_B08G079200	Pat_B03G026500	Pat_A28G163700
Pat_A21G054000	Pat_A15G155000	Pat_A21G155300	Pat_A21G045800
Pat_B03G094300	Pat_A24G142600	Pat_A27G047800	Pat_A16G037600
Pat_A28G086800	Pat_A22G153700	MSTRG.71882	Pat_A19G143000
Pat_B29G077600	Pat_A27G055200	Pat_B25G013900	Pat_B17G048600
Pat_A08G026500	Pat_B11G060900	Pat_B28G094900	Pat_B15G041100
Pat_A27G062800	Pat_B05G003900	Pat_A27G052600	Pat_A12G003500
Pat_A02G049200	Pat_A32G088400	Pat_B07G182000	Pat_B31G071600
Pat_B10G108700	Pat_B22G040800	Pat_B26G013500	Pat_A17G007100
Pat_A03G098700	Pat_A08G088800	Pat_A20G053500	Pat_A26G126400
Pat_A07G088800	Pat_A15G110700	Pat_A24G082600	Pat_A04G063600
Pat_B15G072000	Pat_A12G022600	Pat_A07G108200	Pat_B21G054000
Pat_A28G078900	Pat_A04G109000	Pat_A27G064300	Pat_B12G117600
Pat_A09G039900	Pat_A02G075900	Pat_A21G041400	Pat_A23G117300
Pat_B09G017100	Pat_A14G044000	Pat_B24G073400	Pat_A31G047600
Pat_B04G064700	Pat_B01G093000	Pat_A08G027300	Pat_A10G095000
Pat_A26G088800	Pat_A05G084100	Pat_A12G062700	Pat_B27G149400
Pat_A12G013300	Pat_A04G263000	MSTRG.32953	Pat_B04G014700
Pat_A20G122900	Pat_B07G089300	Pat_A19G126900	Pat_A21G025100
Pat_A29G046700	Pat_B27G108400	Pat_B04G150300	MSTRG.2109
Pat_B15G143100	Pat_A02G221400	Pat_B03G233000	Pat_A17G115500
Pat_A23G066900	Pat_A12G088100	Pat_B04G098200	Pat_A09G159900
Pat_A15G154600	Pat_A23G009300	Pat_A12G020600	Pat_A28G160700
Pat_A24G103200	Pat_A24G027700	Pat_B10G114700	Pat_B30G017100
Pat_B14G069200	Pat_B24G128700	Pat_A21G081100	Pat_A14G089900
Pat_B04G160900	Pat_A19G064400	Pat_B29G077800	Pat_A05G143500
Pat_B01G121300	Pat_A04G168300	Pat_A05G149400	Pat_B05G077900
Pat_B24G109000	Pat_B05G068800	Pat_A07G198400	Pat_A04G067300
Pat_B24G087100	Pat_A08G045000	MSTRG.91561	Pat_A18G076900
Pat_A11G102400	Pat_A16G110700	Pat_A07G179800	Pat_B12G055300
Pat_A27G137200	Pat_B24G069500	Pat_A31G115700	Pat_A26G080500
Pat_A27G163900	Pat_A04G188600	Pat_A28G139400	Pat_A08G153500
Pat_A16G054000	Pat_B22G017500	Pat_B27G152600	Pat_B09G045600
Pat_B08G084900	Pat_A21G105900	Pat_B07G126000	Pat_B04G115500
MSTRG.72556	Pat_B14G025700	Pat_A03G238500	Pat_A12G136200
Pat_A27G133800	Pat_A05G170300	Pat_A15G058800	Pat_B05G022200
Pat_B11G105400	Pat_A22G148000	Pat_B12G011900	Pat_A05G038900
	Pat_B05G139000	Pat_A17G009100	Pat_B15G014200
	Pat_A04G064100	Pat_A24G138900	Pat_A13G027100
	Pat_A28G155600	Pat_A18G078800	Pat_A10G151300
	Pat_A13G152800	Pat_B06G139400	Pat_B04G234200
	Pat_A32G045700	Pat_A11G151800	Pat_A04G200600
	Pat_A07G056500	Pat_A18G075800	Pat_A27G042700
	Pat_B22G029100	Pat_A12G126800	Pat_A13G144000
	Pat_A18G004700	Pat_A26G093600	Pat_A07G155600
	Pat_A21G103600	Pat_A07G078100	Pat_B26G057800
	Pat_B16G169300	MSTRG.82136	Pat_B02G065000
	Pat_A16G144700	Pat_B23G073700	Pat_A07G109700
	Pat_A14G118400	Pat_B17G005200	Pat_B28G029300
	Pat_A06G085500	Pat_B11G132400	Pat_B14G082200
	Pat_B04G249300	Pat_B13G013300	Pat_B08G035300
	Pat_A11G012600	Pat_A07G172400	Pat_B09G038700
	Pat_A19G052200	Pat_B02G131800	Pat_A23G107200
	Pat_B07G067300	Pat_B10G099100	Pat_B17G052300
	Pat_B28G093100	Pat_A06G049900	Pat_A22G082900
	Pat_A03G163000	Pat_B24G029300	Pat_A06G083300
	Pat_A02G226200	Pat_A11G162600	Pat_B21G038500
	Pat_A32G039500	Pat_A23G036500	Pat_A03G198500
	Pat_B19G071900	Pat_B28G109500	Pat_B26G131400
	Pat_A05G081600	Pat_A03G249500	Pat_B09G032700
	Pat_B11G052300	Pat_B01G114100	Pat_A01G205800
	Pat_B04G163300	Pat_A13G113900	Pat_A32G079600
	Pat_A06G069000	Pat_A29G066300	Pat_B07G066600
	Pat_B07G093600	MSTRG.17857	Pat_A17G060200
	Pat_B22G034900	Pat_B05G161500	Pat_A01G167600
	Pat_A04G025700	Pat_A28G111600	Pat_A01G049200
	Pat_B28G072300	Pat_B06G010400	Pat_A27G039500
	Pat_B01G095700	Pat_B10G088500	Pat_A17G157500
	Pat_A32G093000	Pat_B16G130400	Pat_A04G039400
	Pat_B24G016600	Pat_B11G017000	Pat_B15G116900
	Pat_B26G101900	Pat_A08G013500	Pat_A17G026800
	Pat_B05G062900	Pat_A15G149500	Pat_A17G057700
	Pat_A14G081600	Pat_B07G164300	Pat_A16G062700
	Pat_B07G021600	Pat_B12G098800	Pat_A32G135600
	Pat_A32G034200	MSTRG.14432	Pat_B20G023900
	MSTRG.80885	Pat_B16G043000	Pat_A13G096600
	Pat_B18G027200	Pat_B03G069200	Pat_A11G005800
	Pat_A10G027900	Pat_B26G089600	Pat_A20G113300
	MSTRG.88219	Pat_A07G182000	Pat_B05G147300
	Pat_A31G020000	Pat_A17G006000	Pat_B04G061600
	Pat_A27G115900	Pat_B25G091900	Pat_B31G106800
	Pat_B20G125000	Pat_A28G162500	Pat_A16G152400
	Pat_A31G034400	Pat_B28G063600	Pat_A18G018700
	Pat_B04G095900	Pat_A13G129300	Pat_B13G046000
	Pat_A02G233500	Pat_A05G006300	Pat_B30G097200
	Pat_A23G164900	Pat_B15G054600	Pat_A02G242600
	Pat_B01G213200	Pat_A09G074000	Pat_B08G069400
	Pat_B01G194400	Pat_A07G119000	Pat_A30G028200
	Pat_A09G019800	Pat_B12G026200	Pat_A04G080400
	Pat_B02G129900	Pat_B03G094300	Pat_A09G107700
	Pat_A13G090000	MSTRG.94883	Pat_B04G105200
	Pat_A11G017000	Pat_B03G064300	MSTRG.82200
	Pat_B09G067000	Pat_A28G086800	Pat_B19G073900
	Pat_A26G119000	Pat_B04G027200	Pat_A05G035200
	Pat_A07G063100	Pat_A01G048200	Pat_B07G050000
	Pat_B21G083300	Pat_A26G144200	Pat_A30G090300
	Pat_A01G123300	Pat_A07G124300	Pat_A23G089900
	Pat_B06G019700	Pat_A09G070500	Pat_B01G089400
	Pat_B17G009700	Pat_A08G026500	Pat_A24G119600
	Pat_A25G052800	Pat_B19G059700	Pat_A19G045600
	Pat_A02G122500	Pat_A24G091600	Pat_A32G139400
	Pat_B14G047700	Pat_A32G099100	Pat_A26G143900
	Pat_A03G122600	Pat_A09G143100	Pat_B31G064700
	Pat_B13G118400	Pat_A20G122400	Pat_A08G007400
	Pat_B09G085300	Pat_A28G078900	Pat_A01G238600
	Pat_B03G257000	Pat_B28G142300	Pat_A32G100800
	MSTRG.39301	Pat_B27G082600	Pat_B21G043300
	Pat_A03G126100	Pat_B15G176000	Pat_B05G189000
	Pat_A01G140300	Pat_A18G011100	Pat_B23G060900
	Pat_A04G082600	Pat_A13G118900	Pat_A30G042200
	Pat_B24G091800	Pat_B13G034800	Pat_B31G088600
	Pat_A18G161000	Pat_B10G013900	Pat_A02G099700
	Pat_A04G264900	Pat_A22G064500	Pat_A06G096300
	Pat_A13G013700	Pat_A05G112900	Pat_B18G108600
	Pat_B08G122800	Pat_A24G101400	Pat_A17G106600
	Pat_B17G122800	Pat_A28G146600	Pat_B12G018200
	Pat_B02G136600	MSTRG.89070	Pat_B03G117100
	Pat_A06G005100	Pat_A23G066900	Pat_B01G068800
	MSTRG.51041	Pat_A23G150100	Pat_B05G101700
	Pat_A04G042000	Pat_B05G152300	Pat_A20G013000
	Pat_B06G032600	Pat_B25G073100	Pat_B11G081400
	Pat_B30G008000	Pat_B22G119200	Pat_A06G083700
	Pat_A06G166500	Pat_B04G160900	Pat_A17G168400
	Pat_A02G105800	Pat_B24G121600	Pat_B26G095900
	Pat_A31G035100	Pat_A04G030400	Pat_A06G039900
	Pat_A15G010200	Pat_B01G181100	Pat_A14G132300
	Pat_B17G099400	Pat_A11G102400	Pat_B23G096000
	MSTRG.97463	Pat_A04G181400	Pat_A16G188100
	Pat_A31G039300	Pat_A22G156800	Pat_A19G135600
	Pat_B07G006500	Pat_A06G110800	Pat_A20G128100
	Pat_A15G014000	MSTRG.23318	Pat_A03G135500
	Pat_B23G017700	Pat_A16G054700	Pat_B19G091900
	Pat_A22G155900	Pat_A24G033700	Pat_B22G058800
	Pat_A17G164100	Pat_B31G069300	Pat_B22G062600
	Pat_B03G144100	Pat_A18G175500	Pat_A11G109800
	Pat_B22G044200	Pat_B11G105400	Pat_A04G211900
	Pat_B22G006100	Pat_A10G028300	Pat_B15G001300
	Pat_B11G086700	Pat_A09G129200	Pat_A16G155200
	Pat_B18G035700	Pat_A12G142100	Pat_A02G114700
	Pat_A03G201200	Pat_B07G108700	Pat_B24G102500
	Pat_A17G038500	Pat_B31G099700	Pat_B20G068800
	Pat_A05G177700	Pat_A27G131000	Pat_B04G182800
	Pat_A15G116500	Pat_A12G098900	Pat_B11G098400
	Pat_A08G187000	Pat_B20G057700	Pat_B07G109800
	Pat_A26G098700		Pat_A03G108300
	Pat_A22G038300		Pat_A23G089000
	Pat_B28G046900		Pat_A26G113800
	Pat_A04G117600		Pat_B10G128700
	Pat_B04G231400		Pat_B09G126900
	Pat_B09G009500		Pat_B31G062000
	Pat_B24G100900		Pat_A13G032600
	Pat_A19G102600		Pat_B06G192500
	Pat_B25G093200		Pat_A31G104000
	Pat_A22G019900		Pat_A28G016400
	Pat_B10G112900		Pat_B06G142800
	Pat_A06G032000		Pat_B15G165500
	Pat_A14G123800		Pat_A02G109200
	Pat_A23G164000		Pat_A15G009500
	Pat_B17G031100		Pat_B30G002000
	Pat_A25G111300		MSTRG.23700
	Pat_A31G022500		Pat_B11G100800
	Pat_A05G159000		Pat_B04G104200
	Pat_A19G026100		Pat_B05G065900
	Pat_B02G061400		Pat_B31G116300
	Pat_B14G031500		Pat_A29G107700
	Pat_A27G006800		Pat_A16G124300
	Pat_B09G063100		MSTRG.94441
	Pat_A21G055000		Pat_A21G030700
	Pat_A11G104400		Pat_A01G048500
	Pat_B25G011000		Pat_A06G149800
	Pat_A02G194100		Pat_B22G025200
	Pat_B18G070300		Pat_B17G018200
	Pat_B07G118700		Pat_A06G155200
	Pat_A21G127000		Pat_B05G110700
	Pat_B19G008400		Pat_A24G029700
	Pat_A17G055500		Pat_B05G055100
	Pat_A13G110700		Pat_B03G049300
	Pat_B27G096700		Pat_B29G027600
	Pat_A24G022100		Pat_A20G019400
	Pat_B15G078400		Pat_B27G062700
	Pat_A15G191400		MSTRG.50797
	Pat_A32G128600		Pat_A23G135900
	Pat_A04G133600		Pat_B07G072900
	Pat_A15G053400		Pat_B11G137600
	Pat_A05G122200		Pat_B23G142500
	Pat_A04G166000		Pat_A31G083900
	Pat_A05G089800		Pat_B29G020200
	Pat_B18G005000		Pat_A05G228000
	Pat_A31G075900		Pat_B31G027500
	Pat_B03G239900		Pat_A21G020100
	Pat_A10G097100		Pat_A02G187900
	Pat_A12G085800		Pat_B31G111300
	Pat_A14G138500		Pat_B31G001800
	Pat_B17G026600		Pat_A06G150000
	Pat_B15G109000		Pat_A04G269000
	Pat_B06G030300		Pat_A05G105500
	Pat_B06G171300		Pat_B30G047600
	MSTRG.76332		Pat_B25G035300
	Pat_A07G128300		Pat_B26G060400
	Pat_A28G134200		Pat_B19G082100
	Pat_A09G159200		Pat_A14G018300
	Pat_A24G070500		Pat_A01G240600
	Pat_A05G059800		MSTRG.35121
	Pat_B22G121700		Pat_A13G131000
	Pat_A01G099000		MSTRG.86625
	Pat_B30G075000		Pat_A06G111300
	Pat_A05G192900		Pat_B06G082400
	Pat_A12G119900		Pat_B04G146200
	Pat_B20G040500		Pat_B06G150800
	Pat_A10G106000		Pat_B09G053100
	Pat_B28G105200		Pat_A04G166200
	Pat_B15G036400		Pat_A21G055400
	Pat_B28G006700		Pat_A07G034900
	Pat_B04G006700		Pat_A05G179100
	Pat_A06G069200		Pat_A26G120300
	Pat_B09G094100		Pat_A20G067600
	Pat_A29G005400		Pat_A07G114000
	Pat_A04G186900		Pat_B03G056300
	Pat_A24G007200		Pat_B22G100800
	Pat_A04G164300		Pat_A06G056400
	Pat_A16G030300		Pat_A05G169600
	Pat_A06G204800		Pat_B30G099900
	MSTRG.25843		Pat_B26G091700
	Pat_B05G062100		Pat_A06G023300
	Pat_B29G031200		MSTRG.53530
	Pat_B02G141800		Pat_A14G102600
	Pat_B02G105300		Pat_B03G136900
	Pat_A20G125800		Pat_A13G124300
	Pat_A21G053400		Pat_A16G192200
	Pat_B21G071000		Pat_A24G003600
	Pat_A07G040200		Pat_A25G128500
	Pat_A07G144700		Pat_B17G081700
	Pat_B05G115600		Pat_B06G078700
	Pat_A20G002900		Pat_B01G096200
	Pat_B21G009000		Pat_B13G132800
	Pat_A03G285100		Pat_A21G057700
	MSTRG.55802		Pat_B01G035900
	MSTRG.55803		MSTRG.91233
	Pat_A02G123100		Pat_A15G087400
	Pat_B31G088100		Pat_B20G109700
	Pat_B14G035200		Pat_B10G124900
	Pat_A29G022000		Pat_A32G113200
	Pat_B13G050200		Pat_U080100
	Pat_A12G160400		MSTRG.7194
	Pat_B15G169100		Pat_A28G095800
	Pat_A21G045800		Pat_B06G186100
	Pat_B18G117600		Pat_A30G083000
	MSTRG.42027		Pat_A27G054600
	Pat_A17G138500		Pat_A23G039700
	Pat_A27G161500		Pat_B04G033200
	Pat_B17G048600		Pat_A16G044100
	Pat_B15G041100		Pat_B14G061300
	Pat_A01G110000		Pat_B17G020400
	Pat_A17G007100		Pat_B19G139500
	Pat_A26G126400		Pat_A19G072500
	Pat_A32G108800		Pat_A01G170300
	Pat_B08G043500		Pat_A06G064900
	Pat_A05G122500		Pat_B02G094800
	Pat_A18G042900		Pat_A06G038200
	Pat_B21G054000		Pat_A32G005300
	Pat_A20G017600		Pat_B12G074800
	MSTRG.2997		Pat_A03G008700
	Pat_A22G084200		MSTRG.91332
	Pat_A23G117300		Pat_B26G083900
	Pat_A31G047600		Pat_A04G018600
	Pat_A07G056000		Pat_B27G143800
	Pat_B27G149400		Pat_A02G191400
	Pat_B06G042900		MSTRG.44637
	Pat_A21G025100		Pat_A12G147500
	MSTRG.2109		Pat_B30G011300
	Pat_B16G083000		Pat_A14G146100
	Pat_B15G120900		Pat_B13G089300
	Pat_B11G056600		Pat_B10G001900
	Pat_A28G160700		Pat_B16G021800
	Pat_B25G008300		Pat_A08G161600
	Pat_B30G017100		Pat_A26G070000
	MSTRG.71312		Pat_A32G159800
	Pat_A10G126000		Pat_B07G017700
	Pat_B28G135100		Pat_A02G110200
	MSTRG.78432		Pat_A18G148000
	Pat_B01G065100		Pat_B13G077000
	Pat_A20G131400		Pat_B01G097900
	Pat_A26G111900		Pat_A08G199600
	Pat_A14G107200		Pat_A04G122600
	Pat_A13G147200		Pat_A06G077400
	Pat_A28G166700		Pat_A19G014300
	Pat_A03G144500		Pat_B24G096900
	Pat_A17G018100		Pat_A19G126000
	Pat_A04G273800		Pat_B01G063000
	Pat_A30G010300		Pat_A12G154200
	Pat_B02G202200		Pat_A20G103400
	Pat_B08G078800		Pat_B13G141200
	Pat_B01G190300		Pat_A17G108000
	Pat_B27G177200		Pat_B16G024100
	Pat_A12G113400		Pat_A05G064300
	Pat_A32G100000		Pat_A04G224300
	Pat_B18G086800		Pat_A11G081400
	Pat_B15G079500		Pat_B09G014000
	Pat_A28G159000		Pat_B14G128100
	Pat_A13G008700		Pat_B01G078400
	Pat_B16G008800		Pat_A06G025900
	Pat_A05G038900		Pat_B26G079500
	Pat_A13G027100		Pat_A13G071500
	Pat_B21G029400		Pat_B31G124200
	Pat_A03G189400		Pat_A29G028300
	Pat_B29G010200		Pat_A14G128500
	Pat_B22G134700		Pat_A04G006100
	Pat_A08G150400		Pat_B29G059700
	Pat_B04G059500		Pat_B27G109600
	Pat_B06G195700		Pat_A04G038500
	Pat_A13G144000		Pat_A22G002000
	Pat_B19G024500		Pat_B10G110800
	Pat_B26G057800		Pat_A06G030200
	Pat_A10G117600		Pat_B07G101600
	MSTRG.23460		Pat_B06G069400
	Pat_A20G019100		Pat_B17G014800
	Pat_A03G234500		Pat_B02G076100
	Pat_B29G098100		Pat_B06G178400
	Pat_B14G082200		Pat_B05G077200
	Pat_B12G062400		Pat_B18G058800
	Pat_A27G073900		Pat_A02G150300
	Pat_B24G093900		Pat_A04G027000
	Pat_A04G044400		Pat_B10G126400
	Pat_A05G100300		Pat_A08G055400
	Pat_B01G119200		Pat_A32G050200
	Pat_B31G130800		Pat_B04G217500
	Pat_A14G104400		Pat_B06G062800
	Pat_B05G056500		Pat_B31G050500
	Pat_U058800		Pat_A11G136300
	Pat_A10G055200		Pat_A01G072300
	Pat_A01G207400		Pat_B19G074400
	Pat_A16G055200		MSTRG.23604
	Pat_B21G038500		Pat_B18G062200
	Pat_A04G165200		Pat_B25G041900
	Pat_B22G074100		MSTRG.7356
	Pat_A04G033600		Pat_B07G056400
	Pat_B15G178700		Pat_A14G084100
	Pat_B09G074200		Pat_B22G085200
	Pat_A07G041300		Pat_A18G127700
	Pat_B22G131100		Pat_A30G098800
	Pat_A17G036600		Pat_B22G009300
	Pat_A01G167600		Pat_A16G089500
	Pat_A28G073400		Pat_B09G062700
	Pat_A08G101100		Pat_B31G041400
	Pat_A27G035500		Pat_A15G195100
	Pat_B14G058900		Pat_B01G214500
	Pat_A01G049200		Pat_A17G180600
	Pat_B29G010600		Pat_B19G106800
	Pat_A06G064700		Pat_B23G005100
	Pat_A10G124700		Pat_A13G126600
	Pat_A06G043200		Pat_A17G042600
	Pat_A25G089700		Pat_A07G023200
	Pat_A04G039400		Pat_B05G122200
	Pat_B22G000800		Pat_A03G160500
	Pat_B15G116900		Pat_B02G083000
	Pat_A17G026800		Pat_A21G025800
	Pat_A13G104700		Pat_B04G214500
	Pat_B03G136200		Pat_A22G149400
	MSTRG.24110		Pat_A03G047200
	Pat_B08G076700		Pat_A12G119100
	Pat_B02G157800		Pat_A21G037600
	Pat_B15G029400		Pat_A06G138500
	MSTRG.71297		Pat_A06G109100
	Pat_A18G176600		Pat_A02G156200
	Pat_A17G057700		Pat_A07G075800
	Pat_B29G054500		Pat_A23G043400
	MSTRG.78922		Pat_B07G043300
	Pat_A09G099000		Pat_B19G072700
	Pat_A03G239100		Pat_A15G045400
	Pat_A06G092800		Pat_B29G044200
	Pat_B14G105800		Pat_A06G145900
	Pat_A25G125700		Pat_B01G092900
	Pat_B13G114600		Pat_B04G066100
	Pat_B18G054000		Pat_A12G023100
	Pat_B11G128700		Pat_B10G028500
	Pat_B20G132100		Pat_A18G179400
	Pat_A28G052600		Pat_B26G075900
	Pat_A25G002600		Pat_B24G117100
	Pat_A20G140000		Pat_A21G034600
	Pat_B17G073200		Pat_A05G160500
	Pat_B07G112000		Pat_B16G101200
	Pat_A25G018800		Pat_A06G225700
	Pat_B19G048200		Pat_B12G125300
	Pat_A01G097300		Pat_B13G119000
	Pat_B04G061600		Pat_A23G028100
	Pat_B04G063600		Pat_A31G040600
	Pat_A07G008700		Pat_A14G015600
	Pat_B25G015300		Pat_B05G159500
	Pat_B03G127900		MSTRG.32732
	Pat_A16G097600		Pat_A06G220600
	Pat_B13G046000		Pat_B06G142300
	Pat_A04G202100		MSTRG.51760
	Pat_B10G024800		Pat_A24G143400
	Pat_B25G112800		Pat_B05G013700
	Pat_B14G003900		Pat_A24G141800
	Pat_A16G029000		Pat_B12G005900
	Pat_A32G100400		Pat_A21G089700
	Pat_B14G130700		Pat_A16G057200
	Pat_A18G157700		Pat_A01G091900
	Pat_B29G086100		Pat_A01G127900
	Pat_A02G242600		Pat_A05G127100
	Pat_B01G138300		Pat_B20G002500
	Pat_A30G028200		Pat_B27G136300
	Pat_A25G083500		Pat_B18G146400
	Pat_A27G166000		Pat_A11G011900
	Pat_A03G072500		Pat_A32G002400
	Pat_B23G044900		Pat_A03G245900
	Pat_B18G009800		Pat_A03G171300
	Pat_B26G121300		Pat_A02G100000
	Pat_A01G217300		MSTRG.44376
	Pat_B07G050000		Pat_A22G095000
	Pat_B15G115500		Pat_A23G150700
	Pat_B03G166600		Pat_A32G016500
	Pat_A27G109600		Pat_A32G004000
	Pat_B17G093600		Pat_A02G053900
	Pat_A30G090300		Pat_A07G117600
	Pat_B25G064600		Pat_B04G217900
	Pat_B15G122700		Pat_B19G044000
	Pat_B03G041200		Pat_B03G129900
	Pat_A16G080300		Pat_A15G115300
	Pat_A23G089900		Pat_A27G010500
	Pat_U060300		Pat_B04G215500
	Pat_A12G001500		Pat_B03G207700
	Pat_A26G092300		Pat_A05G212000
	Pat_B22G068100		Pat_A25G026200
	Pat_B02G169400		Pat_B01G067500
	Pat_B31G103900		Pat_A24G044300
	Pat_A32G139400		Pat_A27G086000
	Pat_A13G016600		Pat_A24G063800
	Pat_B31G064700		Pat_A07G141900
	Pat_A28G085100		Pat_A04G062300
	Pat_A21G041600		Pat_B04G007200
	Pat_B07G090600		Pat_A15G094900
	Pat_A08G007400		Pat_B24G056000
	Pat_B29G066100		Pat_A14G043400
	Pat_B12G087800		Pat_B23G001500
	Pat_B14G124400		Pat_A23G153700
	Pat_B28G137100		Pat_A05G011400
	MSTRG.27433		Pat_A03G140100
	Pat_A01G238600		Pat_B21G022800
	Pat_A32G100800		Pat_B18G076500
	Pat_A07G201700		Pat_B01G134400
	Pat_A02G085500		Pat_B14G026300
	MSTRG.64223		Pat_B10G017800
	Pat_B21G043300		Pat_B28G117800
	Pat_B05G189000		Pat_B24G000500
	Pat_B29G060500		Pat_B04G252300
	Pat_B04G033600		Pat_A01G120800
	Pat_A04G128200		Pat_A16G048000
	Pat_A20G061800		Pat_B02G036000
	Pat_B22G075100		Pat_A03G247200
	Pat_A16G066200		Pat_A08G065000
	Pat_B31G088600		Pat_A01G098400
	Pat_B10G036300		Pat_B06G045000
	Pat_B03G107500		Pat_B24G023100
	Pat_B13G006200		Pat_B10G038200
	Pat_B04G170700		MSTRG.86425
	Pat_B03G117100		Pat_B28G043200
	Pat_B26G063200		Pat_B19G032700
	Pat_B03G194200		Pat_A26G120400
	Pat_A02G197600		Pat_B28G116400
	Pat_A04G177500		Pat_B01G090100
	Pat_A24G099500		Pat_A13G142500
	Pat_B16G151900		Pat_B28G104200
	MSTRG.55190		Pat_A07G197300
	Pat_B05G101700		Pat_B03G158100
	Pat_B11G081400		Pat_A06G159200
	Pat_B15G121200		Pat_B03G243100
	Pat_B26G102000		Pat_U139600
	Pat_B04G060400		Pat_A32G105700
	Pat_A14G070000		Pat_A11G012500
	Pat_A07G094400		Pat_A25G122900
	Pat_B01G165200		Pat_A18G044700
	Pat_A06G123100		Pat_A16G049700
	Pat_B27G014000		Pat_B02G089100
	Pat_A17G168400		Pat_B02G069700
	Pat_B26G095900		Pat_B21G048600
	Pat_A32G033600		Pat_B25G010900
	Pat_A07G049100		Pat_B07G006400
	MSTRG.56263		Pat_A06G182500
	Pat_B07G072000		Pat_B10G012000
	Pat_B11G032400		Pat_A09G049300
	Pat_A03G161600		Pat_A04G078200
	Pat_A02G092400		Pat_A03G207700
	Pat_A07G118100		Pat_B23G057000
	Pat_A27G021700		Pat_A13G157500
	Pat_A19G030200		MSTRG.93895
	Pat_A16G058800		Pat_A24G048500
	Pat_A19G135600		Pat_B31G030100
	Pat_B30G093700		Pat_A03G241500
	Pat_A20G128100		Pat_B27G114800
	Pat_A21G031500		Pat_B12G079100
	Pat_B07G024100		Pat_B25G068300
	Pat_B19G091900		Pat_B12G008600
	Pat_A04G229100		Pat_B09G031600
	Pat_A30G092200		Pat_B25G129600
	Pat_A06G020100		Pat_A28G070700
	Pat_A11G109800		Pat_B01G125500
	Pat_B25G066100		MSTRG.96502
	Pat_B03G047300		Pat_A25G048100
	MSTRG.44901		Pat_A24G136700
	Pat_B16G047100		Pat_A32G084100
	Pat_A17G183800		Pat_A23G152300
	Pat_B02G115600		Pat_A09G057100
	Pat_B24G102500		Pat_B03G161800
	Pat_A23G089000		Pat_B03G070800
	Pat_A02G116700		Pat_A10G015700
	Pat_A18G138500		Pat_A20G082200
	Pat_B31G062000		Pat_A21G043100
	Pat_A13G032600		Pat_A25G112300
	Pat_A05G117200		Pat_B10G118300
	Pat_A32G056000		Pat_B02G101800
	Pat_A27G024400		Pat_B31G069500
	Pat_A12G107000		Pat_B02G104100
	Pat_A31G104000		Pat_B08G091800
	Pat_A20G020200		Pat_A23G165200
	Pat_A08G201900		Pat_A01G213900
	Pat_A28G016400		Pat_B20G015500
	Pat_A16G065900		Pat_A03G078000
	Pat_A03G017600		Pat_B11G010800
	Pat_A02G087400		Pat_A30G109800
	Pat_A03G144000		Pat_A12G000800
	Pat_B06G142800		Pat_B05G140400
	Pat_A28G113300		Pat_B15G168200
	Pat_B29G022500		Pat_A07G194800
	Pat_B21G041800		Pat_B15G079000
	Pat_B27G067700		Pat_B28G080500
	Pat_A19G082800		Pat_A16G107300
	Pat_B07G057900		Pat_A04G277500
	Pat_A02G109200		Pat_B04G198600
	Pat_A05G101400		Pat_A10G025700
	Pat_A26G079900		Pat_B11G138400
	Pat_B20G061600		Pat_B20G069000
	Pat_A15G009500		Pat_B24G001800
	Pat_B30G002000		Pat_A32G086000
	Pat_B11G069100		Pat_A06G084100
	Pat_B14G065000		Pat_B03G169000
	MSTRG.23700		Pat_A21G098400
	Pat_B11G100800		Pat_B17G098700
	Pat_A08G071300		Pat_B26G118300
	Pat_A22G083200		Pat_B04G043600
	Pat_A18G103600		Pat_A01G162200
	Pat_B05G065900		Pat_A06G072400
	Pat_A24G118300		Pat_A10G107600
	Pat_A17G073100		Pat_A18G145900
	Pat_A09G144100		Pat_B17G022200
	Pat_A04G092000		Pat_B15G046700
	Pat_A30G044600		Pat_A16G003100
	Pat_B15G052000		Pat_B02G186300
	Pat_A29G107700		Pat_B25G016300
	Pat_A01G048500		Pat_B12G078100
	Pat_A18G153600		Pat_B03G081700
	Pat_B17G018200		Pat_A17G078300
	Pat_B07G092300		Pat_A24G026100
	Pat_B20G019100		Pat_A20G147800
	Pat_B11G139600		Pat_B09G004200
	Pat_B05G055100		Pat_A02G041800
	Pat_B03G049300		Pat_A19G071000
	Pat_B26G081700		Pat_A29G100900
	Pat_A24G008600		Pat_A01G113200
	Pat_A12G020500		Pat_A02G229300
	Pat_B12G096400		Pat_A32G137800
	Pat_B16G109100		Pat_B10G076500
	Pat_B29G027600		Pat_A27G061000
	Pat_B21G119900		Pat_A15G158400
	Pat_A10G059700		Pat_A31G110600
	MSTRG.50797		Pat_A22G031300
	Pat_B24G060500		Pat_A11G102100
	Pat_A23G135900		Pat_B06G041500
	Pat_A04G175300		Pat_B04G132800
	Pat_A26G076000		Pat_A08G033700
	Pat_A15G163200		Pat_B04G043100
	Pat_A16G051500		Pat_B06G081300
	Pat_B07G072900		Pat_B31G027200
	Pat_B15G148600		Pat_B27G181400
	Pat_B21G090000		Pat_B17G149100
	Pat_B03G190900		Pat_B01G088000
	Pat_A24G002600		Pat_B30G087200
	MSTRG.74048		Pat_A18G072500
	Pat_A10G055700		Pat_A05G203500
	Pat_B22G115800		Pat_B08G176500
	Pat_B16G019600		Pat_A03G272800
	Pat_A02G107300		Pat_A21G002700
	Pat_B10G059900		Pat_A23G161600
	Pat_A05G073200		MSTRG.21493
	Pat_A11G164500		Pat_A01G147500
	Pat_A25G093000		Pat_A22G026700
	Pat_A06G150000		Pat_A25G015900
	Pat_B14G097400		Pat_B03G011600
	Pat_B08G095800		Pat_A25G122400
	Pat_B27G104300		Pat_A01G119100
	Pat_B10G108900		Pat_B13G019900
	Pat_B15G001600		Pat_A11G169400
	Pat_A02G118000		Pat_A12G014800
	Pat_B27G181900		MSTRG.47588
	Pat_A07G099500		Pat_B19G017000
	Pat_A16G044800		Pat_B01G102900
	Pat_B19G082100		Pat_B11G082800
	Pat_A01G240600		Pat_A03G039500
	Pat_B05G040800		Pat_A19G035200
	Pat_A15G009900		Pat_A23G106800
	Pat_A30G110400		Pat_A07G097000
	Pat_B04G146200		Pat_B16G098400
	Pat_A20G020500		Pat_A16G056400
	Pat_B04G146700		Pat_A16G098600
	Pat_B21G005300		Pat_A02G093000
	Pat_B18G136200		Pat_B15G029300
	Pat_B27G027700		Pat_A03G035500
	Pat_A15G038500		Pat_A32G104200
	Pat_A21G055400		Pat_A01G193700
	Pat_B04G144200		Pat_A11G104600
	Pat_B06G099900		Pat_B05G018800
	Pat_B03G056300		Pat_A06G044000
	Pat_B28G121200		Pat_B31G102600
	Pat_A22G037100		Pat_B09G096100
	Pat_B22G132300		Pat_A30G011400
	Pat_B23G119500		Pat_A05G221500
	Pat_A25G034200		Pat_A04G037600
	Pat_A06G056400		Pat_B14G082300
	Pat_A21G072400		Pat_A22G072700
	Pat_A17G152700		Pat_A12G129300
	Pat_A10G018500		Pat_A06G093200
	Pat_A12G065800		MSTRG.459
	Pat_A06G100000		Pat_B28G073100
	Pat_B15G040400		Pat_A12G045400
	Pat_A19G056700		Pat_A23G030500
	Pat_B26G091700		Pat_B20G037300
	Pat_A23G078100		Pat_B06G031900
	Pat_B12G091700		Pat_A11G058800
	Pat_A16G192200		Pat_A01G089500
	Pat_B08G021600		Pat_A29G108700
	Pat_A08G042500		Pat_B14G078100
	Pat_A04G081300		Pat_A25G120300
	Pat_A24G003600		Pat_A25G095100
	Pat_B24G024900		Pat_B04G036900
	Pat_B06G054800		Pat_A31G120600
	Pat_A03G176600		Pat_A27G078400
	Pat_B30G013400		Pat_B04G028100
	MSTRG.83888		Pat_B14G058800
	Pat_B17G081700		Pat_A26G060900
	Pat_B09G056800		Pat_B19G011500
	Pat_A20G076900		Pat_B11G080500
	Pat_A02G183400		Pat_B12G129600
	Pat_B01G047500		Pat_A06G007500
	Pat_B01G096200		Pat_A06G164100
	Pat_B13G132800		Pat_B11G082100
	Pat_B07G040600		Pat_A14G133400
	Pat_B01G035900		Pat_B27G144800
	MSTRG.91233		MSTRG.41836
	Pat_B15G132300		Pat_B29G064100
	Pat_A15G087400		Pat_A24G139600
	Pat_B04G079200		Pat_A16G062600
	Pat_A22G041900		Pat_A19G031100
	Pat_B10G124900		Pat_B22G140400
	Pat_U080100		Pat_A19G132900
	Pat_A11G117300		Pat_A05G032000
	MSTRG.7194		Pat_B15G043100
	Pat_A01G198500		Pat_A23G073200
	Pat_A20G049000		Pat_B17G090000
	Pat_A18G176200		Pat_B22G116400
	Pat_A03G183000		Pat_A11G106500
	Pat_B17G041000		Pat_B04G172200
	Pat_A18G079000		Pat_A18G168300
	Pat_A08G030000		Pat_B09G029100
	Pat_B07G142700		Pat_A06G050300
	Pat_A13G137500		Pat_A02G099600
	Pat_A30G083000		Pat_A32G055700
	Pat_A27G054600		Pat_B08G037300
	Pat_A03G197700		Pat_A17G114900
	Pat_A23G039700		Pat_B10G129400
	Pat_A04G120500		Pat_B24G081900
	Pat_B03G018900		Pat_A06G083400
	Pat_B13G029700		Pat_B08G007600
	Pat_A19G120700		Pat_A02G218700
	Pat_A21G096100		Pat_A15G195200
	Pat_A12G123200		Pat_A21G046800
	Pat_B01G046200		Pat_A06G110500
	Pat_B27G080000		Pat_B06G195200
	Pat_A01G170300		Pat_A12G124400
	Pat_A22G054200		Pat_A04G185000
	Pat_A29G109100		Pat_B13G043900
	Pat_B02G094800		Pat_A09G068500
	Pat_B24G101900		Pat_A14G037700
	Pat_B23G141900		Pat_B03G013800
	Pat_B02G209200		Pat_B04G036000
	Pat_A06G038200		MSTRG.26572
	Pat_A20G033300		Pat_B19G069400
	Pat_B18G029100		Pat_A04G251600
	Pat_B03G225800		Pat_B11G080200
	Pat_B12G074800		Pat_B16G029500
	Pat_A01G184600		MSTRG.55048
	Pat_B06G157700		Pat_A04G119900
	Pat_A03G008700		Pat_B15G091300
	Pat_A28G025900		Pat_B06G104500
	Pat_A25G027400		Pat_A06G088500
	Pat_A18G169900		Pat_A12G138000
	Pat_A15G110100		Pat_B02G120400
	MSTRG.91332		Pat_A02G160800
	Pat_A04G006300		Pat_A26G077300
	Pat_B28G157800		Pat_B22G142300
	Pat_B29G021800		Pat_A31G004500
	Pat_A04G018600		Pat_B02G172800
	Pat_B23G071300		Pat_A22G005800
	Pat_A20G118900		Pat_A24G138800
	Pat_A08G127100		Pat_B04G008700
	Pat_A14G146100		Pat_A22G060100
	Pat_B25G072200		Pat_B14G017500
	MSTRG.40290		Pat_B04G128000
	Pat_A30G096100		Pat_B07G159200
	Pat_A12G020400		Pat_B05G030100
	Pat_A16G147500		Pat_A31G051200
	Pat_A12G073700		Pat_B12G074700
	Pat_B15G143700		MSTRG.31591
	Pat_U058600		Pat_B16G141900
	Pat_A10G083300		Pat_A11G131100
	Pat_A26G070000		Pat_A31G011400
	Pat_A26G104200		Pat_A24G029400
	Pat_B22G012900		Pat_A03G249400
	Pat_B03G272100		Pat_B04G150200
	Pat_A15G081100		Pat_A03G020600
	Pat_B04G037000		Pat_B28G147100
	Pat_B08G012000		Pat_A11G171700
	Pat_B15G073400		Pat_B23G140500
	Pat_A14G008400		Pat_A21G033300
	Pat_B08G071800		Pat_A32G149500
	Pat_B05G081600		Pat_A28G152100
	MSTRG.74900		Pat_A20G141600
	Pat_A04G017600		Pat_A32G101800
	Pat_B04G099900		Pat_B02G149800
	Pat_B24G096900		Pat_B27G106500
	Pat_B18G027400		Pat_B17G017000
	Pat_B10G092100		Pat_A22G128700
	Pat_A19G126000		Pat_A02G097500
	Pat_B01G063000		Pat_B18G050900
	Pat_A20G103400		Pat_A03G073900
	Pat_B13G141200		Pat_B10G002700
	Pat_A12G058900		Pat_A17G049400
	Pat_B30G101500		Pat_A21G055500
	Pat_B01G077100		Pat_B11G008900
	Pat_A22G001600		Pat_A01G148100
	Pat_B21G057600		Pat_A08G014800
	Pat_A17G108000		Pat_A06G151600
	Pat_A17G067000		Pat_A28G094100
	Pat_B16G060300		Pat_B18G003600
	Pat_A06G060200		Pat_A05G104500
	Pat_B23G107500		Pat_A06G090400
	Pat_A19G153700		Pat_B07G006600
	Pat_B01G163200		Pat_A28G027000
	Pat_B08G108300		Pat_B25G070100
	Pat_A14G143500		Pat_A04G121600
	Pat_B25G124300		MSTRG.27857
	Pat_A29G078700		Pat_A10G041600
	Pat_A18G083900		Pat_A13G120200
	Pat_B13G066300		Pat_B05G074400
	Pat_A05G152000		Pat_B01G176800
	Pat_B23G015700		Pat_B16G065900
	Pat_A13G055400		Pat_A11G171000
	Pat_A17G018900		Pat_A12G024700
	Pat_B16G145700		Pat_B16G064400
	Pat_B05G093500		Pat_A18G069600
	Pat_B01G098700		Pat_A21G073200
	Pat_B08G053400		Pat_A19G143800
	Pat_B08G017600		Pat_A13G088100
	Pat_A16G037900		Pat_B25G081100
	MSTRG.27481		Pat_A25G146400
	Pat_A10G071500		Pat_A29G009800
	Pat_A32G049600		Pat_B02G121100
	Pat_A30G005000		Pat_B16G128700
	Pat_B29G003600		Pat_B02G042000
	Pat_A04G189700		Pat_B05G034500
	Pat_B17G018900		Pat_B29G022300
	Pat_B22G147100		Pat_A09G089400
	Pat_B04G167900		Pat_B21G011800
	Pat_B11G119600		Pat_A25G131900
	Pat_B23G136300		Pat_A16G027400
	MSTRG.39684		Pat_A10G080600
	Pat_A26G030400		Pat_A14G090200
	Pat_A31G126200		Pat_A16G168100
	Pat_A03G045300		Pat_A09G027300
	Pat_A27G059400		Pat_A06G117600
	Pat_B22G012000		Pat_B13G042600
	Pat_B09G114400		Pat_A21G062900
	Pat_B10G122300		Pat_A32G150100
	Pat_A22G002000		Pat_A08G186300
	Pat_B10G110800		Pat_B06G024400
	Pat_B28G119100		Pat_A27G055400
	Pat_B20G080800		Pat_B19G081400
	Pat_A22G125000		Pat_B18G010900
	Pat_B06G198500		Pat_B28G145900
	Pat_B02G133000		Pat_B23G033200
	Pat_B27G134500		Pat_B01G044800
	Pat_A17G141600		MSTRG.55513
	Pat_B06G069400		Pat_B16G071700
	Pat_A04G116000		Pat_B26G108800
	Pat_A15G112800		Pat_B23G140900
	Pat_B17G073300		Pat_A29G116400
	Pat_B17G014800		MSTRG.25786
	Pat_B02G076100		Pat_B16G025300
	Pat_B18G110000		Pat_A07G053600
	Pat_B13G100400		Pat_B19G125300
	Pat_A26G137500		Pat_B04G112700
	Pat_B04G071800		Pat_B07G084900
	Pat_B18G058800		Pat_B19G046200
	Pat_A15G098600		Pat_A30G097100
	Pat_A02G150300		Pat_A18G010800
	Pat_B10G126400		Pat_B02G130700
	Pat_B23G033400		Pat_B10G123400
	Pat_A23G156900		Pat_B02G075600
	Pat_A03G011000		Pat_A06G031100
	Pat_B19G057800		Pat_A28G149800
	Pat_B03G057000		Pat_B17G131800
	Pat_A11G019700		Pat_A15G086700
	Pat_B04G217500		Pat_B06G159800
	Pat_A05G135300		Pat_A23G157600
	Pat_B26G103300		Pat_A07G132700
	Pat_B11G063100		Pat_A04G139600
	Pat_A08G203700		Pat_B03G131100
	Pat_A01G072300		Pat_B05G041400
	Pat_A20G068200		Pat_B26G133000
	Pat_A09G154100		Pat_A05G063700
	Pat_B13G029900		Pat_B16G025100
	Pat_B04G069400		Pat_B14G050500
	MSTRG.7356		Pat_A23G038300
	MSTRG.7352		Pat_A27G090600
	Pat_A14G084100		Pat_B26G076100
	Pat_B15G147600		Pat_B10G119900
	Pat_A18G127700		Pat_A02G049900
	Pat_A29G123600		Pat_A32G040700
	Pat_A05G154500		Pat_B26G086600
	Pat_B28G100900		Pat_A03G150000
	Pat_A24G065600		Pat_B15G087100
	Pat_A09G060300		Pat_A14G010200
	Pat_A16G122700		Pat_B05G183100
	Pat_A12G015100		Pat_B22G031100
	Pat_B01G199700		Pat_A06G222700
	Pat_B24G048600		Pat_B13G035000
	Pat_B15G086200		Pat_A23G144200
	Pat_B27G044900		Pat_A01G109800
	Pat_B31G041400		Pat_A23G070900
	Pat_A15G195100		Pat_B06G055400
	Pat_A01G198600		Pat_B18G033400
	Pat_A05G112300		Pat_A08G098600
	Pat_B09G113600		MSTRG.56125
	Pat_A24G145300		Pat_B23G075100
	Pat_A19G010500		Pat_A03G080500
	Pat_B23G005100		Pat_A20G068500
	Pat_A03G028400		Pat_B18G018500
	Pat_B24G066300		Pat_B02G127900
	Pat_A03G254300		Pat_A03G080300
	Pat_B30G017900		Pat_A28G147700
	Pat_B09G115600		Pat_B02G132200
	Pat_B03G146300		Pat_A14G017400
	Pat_A06G071400		Pat_A32G110200
	Pat_A03G160500		Pat_B08G184000
	Pat_A21G025800		Pat_A06G037600
	Pat_A21G089000		Pat_A13G019300
	Pat_A22G149400		Pat_A32G154500
	Pat_B18G031600		Pat_A26G089000
	Pat_B13G106600		Pat_A18G003300
	Pat_A12G119100		Pat_A14G011800
	Pat_B04G019700		Pat_B21G052300
	MSTRG.68101		Pat_B16G080000
	Pat_A04G099300		Pat_A04G223000
	Pat_A02G104500		MSTRG.6731
	Pat_A18G011400		Pat_B29G037500
	Pat_A21G037600		Pat_A10G100300
	Pat_A32G127600		Pat_B28G141700
	Pat_B18G140000		Pat_A14G097900
	Pat_A21G142900		Pat_A29G120200
	Pat_A06G109100		Pat_B05G089100
	MSTRG.73178		Pat_A22G053800
	Pat_A08G193400		Pat_B01G162900
	Pat_A18G032300		Pat_A04G100300
	Pat_B13G073400		Pat_A22G045600
	Pat_A32G000500		Pat_B17G035300
	Pat_B09G059300		Pat_A01G171300
	Pat_A12G132400		Pat_A24G119300
	Pat_B26G086700		Pat_A16G072400
	Pat_A05G193000		Pat_A31G060800
	MSTRG.7805		Pat_A04G156000
	Pat_B18G051500		Pat_B22G099000
	MSTRG.9407		Pat_B26G104700
	MSTRG.70287		Pat_A03G011300
	Pat_B24G085900		Pat_B01G022400
	Pat_A06G195400		Pat_A07G183600
	Pat_B02G080000		Pat_B14G134100
	Pat_B23G133800		Pat_B15G087700
	Pat_A10G088000		Pat_A27G116400
	Pat_A12G013200		Pat_A21G151100
	Pat_B28G152300		Pat_B24G097900
	Pat_A31G143800		Pat_A11G047900
	Pat_B28G047600		Pat_B25G118500
	Pat_B29G088100		Pat_B05G119500
	Pat_B14G102400		Pat_A08G068600
	Pat_A06G145900		Pat_A28G103700
	Pat_A21G014900		Pat_A05G087200
	Pat_A03G054600		Pat_B08G009400
	Pat_A24G106900		Pat_A10G004500
	Pat_A15G092200		Pat_A03G139900
	Pat_A12G023100		Pat_B02G033800
	Pat_A14G120700		Pat_A10G136300
	Pat_B10G028500		Pat_A32G122200
	Pat_A08G097400		Pat_B21G062700
	Pat_B20G118100		Pat_B14G066000
	Pat_B03G205400		Pat_B10G097300
	Pat_A18G179400		MSTRG.31028
	Pat_A27G118500		Pat_B16G089500
	Pat_A11G085600		Pat_B07G002800
	Pat_A17G174600		Pat_B04G179900
	Pat_A04G060400		Pat_B05G003800
	Pat_A09G021100		Pat_B17G033000
	Pat_B26G075900		Pat_B31G002300
	Pat_A14G122700		Pat_A13G110000
	Pat_B01G082500		Pat_B26G034400
	Pat_B12G072300		Pat_B01G093100
	Pat_A21G034600		Pat_A29G120500
	Pat_A22G012000		Pat_B03G080500
	Pat_B27G054800		Pat_B18G067300
	Pat_A01G170400		Pat_A06G109200
	Pat_A02G220700		Pat_B17G035400
	Pat_B07G169900		MSTRG.15440
	Pat_A15G050600		Pat_A25G145900
	Pat_A25G152100		Pat_A29G084300
	Pat_A27G045000		Pat_B23G000600
	Pat_A23G028100		Pat_A06G081600
	Pat_B30G031300		Pat_B18G034900
	Pat_B22G138800		Pat_A27G143400
	Pat_A06G073300		Pat_A08G030400
	Pat_B06G142300		Pat_A21G068600
	Pat_A04G154400		Pat_A27G026900
	Pat_A12G004700		Pat_A21G024400
	Pat_B21G022100		MSTRG.79242
	Pat_A24G143400		Pat_B05G157400
	Pat_B10G017100		Pat_A03G082700
	Pat_B05G013700		Pat_B14G025600
	Pat_B11G018500		Pat_A06G171500
	Pat_B23G042800		Pat_A01G044800
	Pat_A03G041900		Pat_A08G062600
	Pat_B04G220900		Pat_A28G155100
	Pat_B04G004000		Pat_B28G051800
	Pat_A18G130700		Pat_A22G101400
	Pat_A22G061100		Pat_A16G144400
	MSTRG.22404		Pat_A19G038100
	Pat_A21G089700		Pat_B16G131400
	Pat_A28G146900		Pat_B08G047100
	Pat_A03G091000		Pat_A06G031400
	Pat_B25G119600		Pat_B19G071800
	Pat_B16G049700		Pat_B20G040800
	Pat_A22G102000		MSTRG.33362
	Pat_A01G127900		Pat_A28G077900
	Pat_A28G102800		Pat_B04G163200
	Pat_B20G002500		Pat_A19G154600
	Pat_B28G092800		Pat_B12G124000
	Pat_A32G125500		Pat_A19G053500
	Pat_A23G011800		Pat_B28G048700
	Pat_B03G147700		Pat_B31G002800
	Pat_A11G011900		Pat_A11G017100
	Pat_A07G073300		Pat_A25G103100
	Pat_A04G048800		Pat_B21G070400
	MSTRG.44376		Pat_A18G045400
	Pat_A06G098200		Pat_A31G064600
	Pat_A17G069900		Pat_A06G109900
	Pat_A29G021300		Pat_B11G140500
	Pat_A14G008900		Pat_A09G120700
	Pat_B10G096400		Pat_B07G015000
	Pat_A08G093400		Pat_B29G088300
	Pat_B07G031200		Pat_B05G008100
	Pat_A07G117600		Pat_B22G138100
	Pat_A18G084100		Pat_B22G047600
	Pat_A21G012400		Pat_B05G141000
	Pat_A15G115300		Pat_B16G040200
	Pat_A08G116000		Pat_A10G113200
	Pat_A01G070500		Pat_A28G030600
	Pat_A01G158200		Pat_A31G143000
	Pat_A26G007400		MSTRG.12481
	Pat_B28G106300		Pat_B06G149100
	Pat_B16G133600		Pat_A12G023300
	Pat_B03G207700		Pat_A23G115600
	Pat_A12G105200		Pat_B06G142000
	MSTRG.20772		Pat_B12G091100
	Pat_B25G087200		Pat_A20G120400
	Pat_B18G026500		Pat_B02G075000
	Pat_B27G086200		Pat_A10G013800
	Pat_A24G044300		Pat_A27G159400
	Pat_A27G086000		Pat_A08G111700
	Pat_B03G081200		Pat_A11G067900
	Pat_A05G156700		Pat_B22G006000
	Pat_B28G003600		Pat_B18G005900
	Pat_A24G063800		Pat_A31G140000
	Pat_B20G015900		Pat_B16G079200
	Pat_A31G067800		Pat_B22G123500
	Pat_B21G132000		Pat_B28G036500
	Pat_A10G034200		Pat_B07G073600
	Pat_A09G072800		Pat_A15G116600
	Pat_A16G035000		Pat_A23G160900
	Pat_B02G069000		Pat_B03G244500
	Pat_B18G103700		Pat_A08G187100
	Pat_B31G043400		Pat_A02G077400
	Pat_A27G076300		Pat_B07G166900
	Pat_B09G014500		Pat_B27G161800
	Pat_A22G029300		Pat_B10G051200
	Pat_A03G119800		Pat_A07G060700
	Pat_A14G041800		Pat_B25G093300
	Pat_B07G078500		Pat_A23G164100
	Pat_B24G071100		Pat_A28G083600
	Pat_A25G057900		Pat_A04G117400
	Pat_A03G140100		Pat_A05G119200
	Pat_A15G078300		Pat_B02G185700
	Pat_A08G193200		Pat_B25G114200
	Pat_B14G026300		Pat_B03G067800
	Pat_A06G172000		Pat_A26G087800
	Pat_B20G084700		Pat_A08G022500
	Pat_A19G144900		MSTRG.24784
	Pat_B11G017300		Pat_B28G095000
	Pat_B10G017800		Pat_B08G079400
	Pat_B10G051100		Pat_B04G199100
	Pat_B19G029100		Pat_B24G078400
	Pat_B20G127300		Pat_B02G134400
	Pat_B12G019100		Pat_A04G176400
	Pat_B03G101500		Pat_A01G063100
	MSTRG.50743		Pat_B27G170800
	Pat_A18G005300		Pat_B03G035000
	Pat_A25G068900		Pat_B05G011800
	Pat_A16G048000		Pat_A05G003600
	Pat_A13G056400		Pat_B04G137400
	Pat_A19G076700		Pat_A08G152100
	Pat_A03G173400		Pat_A19G075800
	Pat_B12G122300		Pat_B13G020100
	Pat_A12G118500		Pat_A18G146200
	Pat_B05G068900		Pat_B14G036700
	Pat_A27G018800		Pat_B18G019400
	Pat_U065600		Pat_B04G000900
	Pat_B04G158400		Pat_A06G176700
	Pat_A24G134000		Pat_A28G142600
	Pat_B04G041800		Pat_B02G202400
	Pat_B18G001400		Pat_B02G200800
	Pat_B24G023100		Pat_B17G023100
	Pat_A03G086000		Pat_B27G168600
	Pat_B16G078800		Pat_A05G053600
	Pat_B04G019900		Pat_B04G065400
	Pat_A05G191000		Pat_A20G040100
	Pat_B10G038200		Pat_A24G124400
	Pat_B15G143900		Pat_A10G096300
	MSTRG.86425		Pat_A05G211700
	Pat_B04G166100		Pat_B16G044000
	Pat_A07G183800		Pat_A17G057100
	Pat_A27G068200		Pat_A21G086500
	Pat_A28G074600		Pat_A01G094100
	Pat_B22G007600		Pat_A19G064000
	Pat_A32G005800		Pat_B16G167100
	Pat_B11G087400		Pat_B07G007400
	Pat_B28G043200		Pat_B20G079100
	Pat_A26G120400		Pat_B05G113500
	Pat_B01G090100		Pat_B14G132200
	Pat_B01G155500		Pat_B07G044900
	Pat_B04G053100		Pat_A15G135700
	Pat_B18G028000		Pat_B11G085000
	Pat_A13G142500		Pat_A02G165800
	Pat_A31G153800		Pat_B31G077900
	Pat_B28G104200		Pat_U233500
	Pat_B01G129400		Pat_A32G108900
	Pat_B03G158100		Pat_B28G097500
	Pat_B01G195000		Pat_B04G082900
	Pat_A18G076000		Pat_B09G036900
	Pat_B12G117800		Pat_A25G110600
	Pat_A05G138900		Pat_B30G019000
	Pat_B08G190800		Pat_B04G251300
	Pat_A32G105700		Pat_A01G128300
	Pat_B02G106600		Pat_A28G136200
	Pat_A11G012500		Pat_B20G068200
	Pat_A18G182900		Pat_A04G197800
	Pat_A07G062100		Pat_B03G198800
	Pat_A22G081600		Pat_U062000
	Pat_B08G093300		Pat_B21G121500
	Pat_A04G153500		Pat_A05G226500
	Pat_A16G049700		Pat_B07G083400
	Pat_B21G048600		Pat_A03G286100
	Pat_A05G015700		Pat_B26G107100
	Pat_A04G101200		Pat_B02G111500
	Pat_B07G006400		Pat_B15G049200
	Pat_B20G013000		Pat_A24G022600
	Pat_B09G105600		Pat_B17G018100
	Pat_B27G176700		Pat_B28G076500
	Pat_B14G076700		MSTRG.61679
	Pat_A32G097400		Pat_A09G008800
	Pat_B22G046100		Pat_B20G133600
	Pat_A15G100100		Pat_B04G219300
	Pat_A27G089600		Pat_B02G060500
	Pat_B07G119200		Pat_A15G196300
	Pat_B19G025800		Pat_B08G078900
	Pat_B05G140300		Pat_B14G107600
	Pat_A17G088000		Pat_A30G010400
	Pat_A28G033300		Pat_B02G187700
	Pat_B23G131600		Pat_A10G100100
	Pat_A04G078200		Pat_A28G144000
	Pat_A15G089000		Pat_A17G035700
	Pat_A17G159200		Pat_B21G087500
	Pat_A21G078100		Pat_A04G104400
	Pat_A03G207700		Pat_B13G017300
	Pat_B23G051800		Pat_B03G259800
	Pat_B01G051600		Pat_B22G088600
	Pat_A03G130400		Pat_B05G208200
	Pat_B11G009100		Pat_A15G026400
	Pat_A14G137600		Pat_A32G140100
	MSTRG.13788		Pat_B28G158000
	Pat_A13G157500		Pat_B08G049900
	Pat_A08G092600		Pat_B24G131900
	Pat_A07G091900		Pat_B15G108500
	Pat_B01G209000		Pat_B24G093800
	Pat_A30G026400		MSTRG.102798
	Pat_B15G030300		MSTRG.102791
	Pat_B24G050000		MSTRG.61835
	Pat_A04G166100		Pat_A06G131600
	Pat_A13G151100		Pat_A03G034600
	Pat_A20G058100		Pat_A07G054300
	MSTRG.32311		Pat_B05G043100
	Pat_A20G091400		MSTRG.12422
	Pat_A25G014600		Pat_B21G046500
	MSTRG.714		Pat_A06G051500
	Pat_B08G184700		Pat_A11G062100
	Pat_A08G065900		Pat_B29G085000
	Pat_A31G038700		Pat_A17G117700
	MSTRG.96502		Pat_B04G074600
	Pat_B03G171900		Pat_B14G042200
	Pat_A23G152300		Pat_A26G090900
	Pat_A09G057100		Pat_A25G128900
	Pat_B26G013400		Pat_A16G151500
	Pat_B03G161800		Pat_A03G205600
	Pat_A27G085600		Pat_A06G160400
	Pat_B03G070800		Pat_B24G084300
	Pat_A24G134700		Pat_B30G084800
	Pat_B15G115200		Pat_A05G147700
	Pat_B22G083000		Pat_B20G060900
	Pat_A20G082200		Pat_A13G096100
	Pat_B15G062400		Pat_A11G003000
	Pat_B12G010200		Pat_B28G119600
	Pat_B10G118300		Pat_B21G001700
	Pat_A01G137600		Pat_A04G204600
	Pat_B31G128300		Pat_A04G256000
	Pat_B02G101800		Pat_B03G010400
	Pat_A21G000500		Pat_B10G070700
	Pat_B31G069500		Pat_A32G061900
	Pat_B28G007400		Pat_A18G022200
	Pat_B13G114300		Pat_A18G147500
	Pat_B12G115500		Pat_A18G058200
	Pat_A23G125900		Pat_B28G033700
	Pat_A02G230400		Pat_B03G122000
	Pat_B15G060000		Pat_B27G157100
	Pat_A03G115800		Pat_A28G129700
	Pat_B16G056000		Pat_B09G133200
	Pat_A23G165200		Pat_A20G053000
	Pat_A27G009200		Pat_A01G226200
	Pat_A09G133500		Pat_B10G007800
	Pat_B20G015500		Pat_B09G076000
	Pat_B26G115500		Pat_A11G157100
	Pat_A03G078000		Pat_A16G155400
	Pat_A30G109800		Pat_B25G062400
	MSTRG.73992		Pat_A16G063600
	Pat_A29G100200		Pat_B15G158200
	Pat_A24G083500		Pat_A06G045200
	Pat_A22G147200		Pat_B28G131200
	Pat_A13G014400		Pat_B04G044000
	Pat_A25G089800		Pat_B03G134200
	Pat_A30G098500		Pat_B01G174600
	Pat_B26G111500		Pat_A26G096000
	Pat_A22G071800		MSTRG.8815
	Pat_B01G100300		Pat_A14G024800
	Pat_A30G066100		Pat_B23G102000
	Pat_B15G168200		Pat_A12G036300
	MSTRG.89579		Pat_A08G141900
	Pat_B07G095600		Pat_A03G181500
	MSTRG.65014		Pat_B04G142100
	Pat_B17G049500		Pat_A20G142200
	Pat_B15G079000		Pat_A06G149200
	Pat_A04G245800		Pat_B01G107000
	Pat_A14G099300		Pat_A17G014000
	Pat_A01G111300		Pat_A28G044500
	Pat_A16G107300		Pat_A19G139500
	Pat_B29G001700		Pat_A24G140300
	Pat_A05G123400		Pat_A32G067800
	Pat_A10G146900		Pat_A01G194600
	Pat_A14G137100		Pat_B09G114900
	Pat_B19G096700		Pat_A26G070600
	Pat_A05G004100		Pat_B21G014500
	Pat_B18G040300		Pat_B05G061200
	Pat_B05G194700		Pat_B29G025400
	MSTRG.38429		Pat_A10G026800
	Pat_A24G031200		Pat_A32G102700
	Pat_A31G070100		Pat_A04G229000
	Pat_B11G005300		Pat_A06G011000
	Pat_B20G069000		Pat_B19G051600
	MSTRG.77754		Pat_B22G041500
	Pat_B07G029300		MSTRG.59681
	Pat_B20G130200		Pat_B03G022900
	Pat_A27G057000		Pat_B19G078700
	MSTRG.36277		Pat_B09G126800
	Pat_A31G139900		Pat_B10G049700
	Pat_B22G003800		Pat_B11G102300
	Pat_A17G027800		Pat_A19G029900
	Pat_B26G118300		Pat_A06G113900
	Pat_B21G039100		Pat_A27G029300
	Pat_B04G043600		Pat_B04G144400
	Pat_A30G130400		Pat_A24G001700
	Pat_A13G023400		Pat_B20G023200
	Pat_A17G069600		Pat_A01G174600
	Pat_B11G093400		Pat_B29G092100
	Pat_A01G162200		Pat_A05G205200
	Pat_B16G161200		Pat_A21G145900
	Pat_B12G016300		Pat_A12G148000
	Pat_B15G038700		Pat_A22G042300
	Pat_A23G163300		Pat_A10G086200
	Pat_B08G188200		Pat_B22G098100
	Pat_A18G177400		Pat_B08G067700
	Pat_B17G101300		Pat_B21G119800
	Pat_B10G101800		Pat_A25G132700
	Pat_B08G174800		Pat_A07G031400
	Pat_B17G022200		Pat_A04G175200
	Pat_B08G071000		Pat_A20G070100
	Pat_A04G185500		Pat_B04G247100
	Pat_B27G101400		Pat_B10G005200
	Pat_B19G089400		Pat_B24G032300
	Pat_B30G081100		Pat_A10G055600
	Pat_B25G016300		Pat_B05G132300
	Pat_B09G031700		Pat_B02G152900
	Pat_B12G078100		Pat_B06G089600
	Pat_B11G117600		Pat_A31G130500
	Pat_A17G078300		Pat_B21G038900
	Pat_A24G026100		Pat_B03G104800
	Pat_B22G072600		Pat_B27G176100
	MSTRG.25919		Pat_B10G037800
	Pat_B04G014600		Pat_A32G039400
	Pat_A20G147800		Pat_B04G028900
	Pat_B28G163200		Pat_A03G142400
	Pat_A28G041400		Pat_A32G126200
	Pat_A11G151500		MSTRG.75836
	Pat_B05G198300		MSTRG.33500
	Pat_A22G147900		Pat_A19G045900
	Pat_B15G032200		Pat_A30G110300
	Pat_A30G109100		Pat_A16G185800
	Pat_A19G065700		Pat_B14G112000
	Pat_B03G170100		Pat_B22G059900
	Pat_A15G035400		Pat_B14G009900
	Pat_B16G141600		Pat_A07G044800
	Pat_A10G096900		Pat_B06G061200
	MSTRG.68643		Pat_B19G059300
	Pat_A01G113200		Pat_A24G095400
	Pat_B12G043400		Pat_A25G040300
	Pat_A13G113800		Pat_B29G075100
	Pat_A09G028300		Pat_A28G025300
	Pat_B30G003700		Pat_B04G187100
	Pat_B07G156700		Pat_B29G067900
	Pat_A20G072000		Pat_B13G136300
	Pat_A07G097700		Pat_A03G097500
	Pat_A02G229300		Pat_B18G017000
	Pat_A06G130400		Pat_A01G057100
	Pat_B01G140200		Pat_B22G066100
	Pat_A27G061000		Pat_B01G047400
	Pat_A23G069200		Pat_A32G099300
	Pat_A15G158400		Pat_A17G031100
	Pat_B27G069700		Pat_B10G011200
	Pat_B20G071200		Pat_B01G172300
	Pat_A29G014600		Pat_A31G078500
	Pat_A09G132500		Pat_A09G030800
	Pat_B21G049900		Pat_B07G000100
	Pat_A24G031900		Pat_B27G130000
	Pat_B25G009700		Pat_A01G133700
	Pat_B01G093900		Pat_A22G123200
	Pat_A32G086900		Pat_A04G120400
	Pat_A08G033700		Pat_B06G114100
	MSTRG.72774		Pat_A08G104800
	Pat_B27G183800		Pat_A04G086500
	Pat_B04G136000		Pat_B19G038100
	Pat_A04G242700		Pat_A24G093500
	Pat_B03G165600		MSTRG.100051
	Pat_B14G045400		Pat_B31G011900
	Pat_B16G012800		MSTRG.26281
	Pat_B01G088000		Pat_A25G106800
	Pat_A16G028200		Pat_A27G155300
	MSTRG.75985		Pat_A24G043400
	Pat_A32G033900		Pat_A05G110800
	Pat_B30G087200		Pat_A15G057100
	Pat_B05G179300		Pat_A03G264500
	Pat_B03G131700		Pat_B29G075800
	Pat_B27G164000		Pat_A17G027200
	Pat_A31G150000		Pat_B11G004300
	Pat_A03G066400		Pat_B06G105900
	Pat_A26G095100		Pat_B24G062600
	Pat_B06G106300		Pat_B01G137000
	Pat_B14G106500		Pat_B21G026300
	Pat_A14G014100		Pat_A30G125000
	Pat_B23G063100		Pat_A08G161700
	Pat_A01G147500		Pat_B08G008900
	Pat_A27G052400		Pat_B22G077400
	Pat_B05G056600		Pat_B15G085600
	Pat_B07G111500		Pat_B03G104600
	Pat_A15G060400		Pat_A18G015900
	Pat_B03G011600		Pat_A17G143800
	Pat_A15G067400		Pat_A25G107200
	MSTRG.47588		Pat_A22G089000
	Pat_B27G058600		Pat_B05G116900
	Pat_B08G006800		Pat_A04G014700
	Pat_B01G102900		Pat_B29G034600
	Pat_B22G137300		Pat_B31G086300
	Pat_A11G148200		Pat_B07G035400
	Pat_A27G076900		Pat_B11G102600
	Pat_B18G039600		Pat_B25G087400
	Pat_A04G035900		Pat_B18G030400
	Pat_B12G128700		Pat_A05G056300
	Pat_B15G011200		Pat_A21G094500
	Pat_B03G208600		Pat_B02G162900
	Pat_B26G094700		Pat_A08G085300
	Pat_A23G106800		Pat_A31G080500
	Pat_B02G078400		Pat_B03G229000
	Pat_A02G045300		Pat_A26G104900
	Pat_B19G090300		Pat_B03G023200
	Pat_A17G057600		Pat_A14G112800
	Pat_A02G093000		Pat_B09G115000
	Pat_A03G035500		Pat_A30G083500
	Pat_A30G106000		Pat_A24G105200
	Pat_B30G018400		Pat_B04G266300
	Pat_A01G193700		Pat_B06G125800
	Pat_B20G077300		Pat_A21G027600
	Pat_A01G078100		Pat_A27G107600
	Pat_A01G103100		Pat_B28G139900
	Pat_A18G029100		Pat_B16G100100
	Pat_B06G067300		Pat_A15G083300
	Pat_A11G104600		Pat_B03G232300
	Pat_B07G182500		Pat_B08G183500
	Pat_A01G096400		Pat_B15G081100
	Pat_A20G129800		Pat_A21G027100
	Pat_B06G077700		Pat_A04G011400
	Pat_B21G112800		Pat_A12G101100
	Pat_A05G006100		Pat_A02G150000
	Pat_A31G139000		Pat_A32G050300
	Pat_A08G100100		Pat_A02G217100
	Pat_A06G169500		Pat_A11G007300
	Pat_A11G102600		Pat_A03G040300
	Pat_A13G115400		Pat_A15G043200
	Pat_B04G022500		Pat_B24G027500
	Pat_A26G144800		MSTRG.73709
	Pat_A21G006400		Pat_B21G140900
	Pat_A06G018100		Pat_B03G243700
	Pat_A11G070800		Pat_A07G032100
	Pat_A06G044000		Pat_B28G150900
	Pat_B04G045200		Pat_A09G061100
	Pat_B31G102600		Pat_A12G110100
	Pat_B29G088400		Pat_B08G162500
	Pat_B30G089300		Pat_A12G015000
	Pat_B07G143100		Pat_A05G066100
	Pat_B09G096100		Pat_B03G229900
	Pat_B28G160800		Pat_B04G088200
	Pat_B03G095100		Pat_B08G182000
	Pat_B26G009900		Pat_A05G148600
	Pat_A32G083300		Pat_A12G128100
	Pat_A02G038500		Pat_A19G056300
	Pat_A22G048300		Pat_A08G046900
	Pat_A23G135600		Pat_A25G104800
	Pat_A04G037600		Pat_A21G100700
	Pat_A16G167000		Pat_B03G156400
	Pat_B08G005100		Pat_A27G025700
	Pat_B06G197900		Pat_B13G079700
	Pat_A06G093200		Pat_A22G028800
	MSTRG.459		Pat_B02G083100
	Pat_A22G079700		MSTRG.24209
	Pat_B28G073100		Pat_B24G128600
	Pat_B31G023700		Pat_B06G051000
	Pat_B31G086400		Pat_A01G169800
	Pat_B12G109400		Pat_A20G046300
	Pat_B18G047800		Pat_A26G105100
	Pat_A23G030500		Pat_A16G051600
	Pat_A01G087900		Pat_A04G079900
	Pat_B28G167800		Pat_A18G053500
	Pat_A29G108700		Pat_B24G112000
	Pat_B14G078100		Pat_A15G036700
	Pat_B15G162700		Pat_A26G041800
	Pat_A27G078400		MSTRG.943
	Pat_B24G038300		Pat_A10G088700
	Pat_B04G028100		MSTRG.21004
	Pat_B09G097400		Pat_A26G087900
	MSTRG.94106		Pat_A05G045700
	Pat_A16G101900		Pat_A12G015900
	Pat_B05G209200		Pat_B26G033100
	Pat_B12G129600		Pat_A10G079100
	Pat_B04G034500		Pat_A05G085700
	Pat_B15G120100		Pat_B06G163000
	Pat_B03G220800		Pat_B08G089300
	MSTRG.24260		Pat_A02G145400
	MSTRG.24261		Pat_B03G116200
	Pat_B23G091800		Pat_A22G096100
	Pat_A18G023700		Pat_B13G119100
	Pat_A02G198700		Pat_A01G104100
	Pat_A06G124400		Pat_B24G022800
	Pat_A14G133400		MSTRG.53684
	Pat_B27G144800		Pat_B01G138600
	Pat_A03G037400		Pat_B15G162500
	Pat_A24G139600		Pat_A03G166900
	Pat_A03G183500		Pat_B14G070800
	MSTRG.18831		Pat_B03G094200
	Pat_B20G075800		Pat_B23G124200
	Pat_B22G140400		Pat_B21G022600
	Pat_B05G004300		Pat_A03G085400
	Pat_A17G178100		Pat_A24G141900
	Pat_B15G043100		Pat_B28G141600
	Pat_A11G106500		Pat_B12G003400
	Pat_B09G071500		Pat_A14G095100
	Pat_B05G127400		Pat_B19G115700
	Pat_A12G033600		Pat_B20G002400
	Pat_A02G117200		Pat_B16G130700
	Pat_A32G150400		Pat_B12G099500
	Pat_B16G153300		Pat_A27G088000
	Pat_B08G071400		Pat_B08G094900
	Pat_A24G087000		Pat_B15G115000
	Pat_A29G026900		Pat_A22G153000
	Pat_A29G072700		Pat_B17G132600
	Pat_B08G037300		Pat_A07G073200
	Pat_A05G069100		Pat_A13G139200
	Pat_B01G175500		Pat_A05G161300
	Pat_A03G230000		Pat_B30G022200
	Pat_A07G080800		Pat_B06G112700
	Pat_B31G063300		Pat_A16G178300
	Pat_B24G081900		Pat_B19G044300
	Pat_B08G007600		Pat_A08G055900
	Pat_A02G218700		Pat_A18G123000
	Pat_A15G195200		Pat_B28G043400
	Pat_A25G073500		Pat_A28G062000
	Pat_A10G028200		Pat_B16G133100
	Pat_B27G084300		Pat_B20G017400
	Pat_A03G209400		Pat_B20G124400
	Pat_B25G045800		Pat_A22G052700
	Pat_A06G070700		Pat_A32G010400
	Pat_A10G135500		Pat_B27G184100
	Pat_A05G019600		Pat_B03G074700
	Pat_A31G017100		Pat_A21G026900
	Pat_A16G114100		Pat_B06G163900
	Pat_B09G056700		Pat_A15G064700
	Pat_A01G097200		Pat_B09G014400
	Pat_A03G182000		Pat_A13G138300
	Pat_B04G051200		Pat_A27G005900
	Pat_A24G016700		Pat_A14G103400
	Pat_B04G056500		Pat_A18G026100
	Pat_A27G162900		Pat_B03G174500
	Pat_A22G082100		Pat_B16G017500
	Pat_B26G078300		Pat_A08G092000
	Pat_B13G031200		Pat_A09G014000
	Pat_B27G186800		Pat_A15G126100
	Pat_B29G093100		Pat_B23G132700
	Pat_B05G021800		Pat_A03G163800
	Pat_A14G037700		Pat_B24G138700
	Pat_B03G013800		Pat_B28G117900
	Pat_B01G134800		Pat_B28G094400
	Pat_B04G036000		Pat_B16G037000
	Pat_B10G088200		Pat_B02G189100
	MSTRG.26572		Pat_B10G036900
	Pat_A21G031200		Pat_A18G006200
	Pat_B11G080200		Pat_B07G164000
	Pat_B31G012100		Pat_B08G006300
	Pat_A21G071800		Pat_A03G211900
	MSTRG.55048		Pat_A08G019300
	Pat_B17G062600		Pat_A12G023200
	Pat_A32G143000		Pat_B07G168800
	Pat_A30G002000		Pat_B05G178400
	Pat_B06G104500		Pat_A24G035700
	Pat_B02G120400		Pat_A05G039100
	Pat_A21G077400		Pat_A06G053900
	Pat_B24G097600		Pat_A21G010800
	Pat_B17G007300		Pat_B11G087500
	Pat_A02G160800		Pat_A15G054200
	Pat_A27G024500		Pat_A21G024600
	Pat_B13G083600		Pat_B25G085000
	Pat_B20G068100		Pat_A10G036400
	Pat_B13G135200		Pat_B01G195300
	Pat_A17G065200		Pat_B07G121900
	Pat_A08G108700		Pat_A14G045800
	Pat_A02G085400		Pat_A04G153400
	Pat_B22G061000		Pat_A01G240300
	Pat_B03G260300		Pat_B06G206900
	Pat_B06G116400		Pat_B21G048700
	Pat_B04G138100		Pat_A21G081600
	Pat_B04G209000		Pat_A01G082900
	Pat_B04G008700		MSTRG.10266
	Pat_B29G062600		Pat_A32G097300
	Pat_A28G149500		Pat_B26G113300
	Pat_A11G106200		Pat_A03G043600
	Pat_A22G060100		Pat_A06G162600
	Pat_B14G017500		Pat_A08G092900
	Pat_B18G008100		Pat_B21G092300
	Pat_B10G004400		Pat_A11G096600
	Pat_B04G128000		Pat_B12G047900
	Pat_B26G122600		Pat_A01G062800
	Pat_B13G074100		Pat_B07G029400
	Pat_A12G032700		Pat_B17G067700
	Pat_A22G058400		Pat_A04G240000
	Pat_A01G152100		Pat_A25G146300
	Pat_A25G046100		MSTRG.8181
	Pat_A16G160300		Pat_A23G112800
	Pat_A24G087900		Pat_B11G047000
	Pat_A13G029600		Pat_A20G046600
	Pat_B12G074700		Pat_B21G110000
	Pat_B16G141900		Pat_A11G112300
	Pat_B12G101200		Pat_B04G045800
	Pat_B30G003600		Pat_A11G165300
	Pat_B22G145300		Pat_B04G134100
	Pat_B02G172700		Pat_A27G112500
	Pat_A24G029400		Pat_B19G036500
	Pat_A03G026600		Pat_B16G163400
	Pat_A14G023400		Pat_B22G082700
	Pat_B03G017300		Pat_A21G139100
	Pat_B31G059800		Pat_A21G002800
	Pat_B18G044100		Pat_A06G129200
	Pat_B16G065000		Pat_B11G091600
	Pat_A07G202600		MSTRG.36012
	Pat_B11G068100		Pat_B02G203300
	Pat_B01G116800		Pat_A14G124300
	Pat_A29G126000		Pat_B18G120100
	Pat_A02G127500		Pat_A03G076500
	Pat_A04G089000		Pat_A27G160400
	Pat_B05G102800		Pat_A18G076800
	MSTRG.78809		Pat_A23G123400
	Pat_B08G006500		Pat_B16G059800
	Pat_A06G026200		Pat_B27G099000
	Pat_B01G099600		Pat_A06G077700
	Pat_A11G164200		Pat_B09G038200
	Pat_A30G044800		Pat_A28G128300
	Pat_A03G106700		Pat_B15G055800
	Pat_A05G199000		Pat_A06G132400
	MSTRG.45477		Pat_A04G257300
	Pat_B07G065400		MSTRG.23383
	Pat_B02G028300		Pat_A09G149200
	Pat_A08G162400		Pat_B11G084900
	Pat_B29G066900		Pat_B12G007900
	Pat_B18G050900		Pat_B17G101800
	Pat_A03G193400		Pat_A12G004300
	Pat_B05G076500		Pat_B03G231500
	Pat_A25G044900		Pat_B28G080400
	Pat_A19G136500		Pat_B18G082100
	Pat_A04G216600		Pat_B24G090000
	Pat_A17G049400		Pat_A03G077900
	Pat_B03G066000		Pat_A19G026300
	Pat_A16G106300		Pat_A11G025500
	Pat_A08G205000		Pat_B21G095000
	Pat_B21G066600		Pat_B20G069100
	Pat_A21G055500		Pat_B21G067400
	MSTRG.73850		Pat_B30G034800
	Pat_A16G092400		Pat_B28G160500
	Pat_A26G008200		Pat_B25G108700
	Pat_A25G070900		Pat_U063300
	Pat_A10G121400		Pat_B04G043700
	Pat_A10G002700		Pat_A18G026300
	Pat_B29G090200		Pat_B11G029900
	Pat_B04G193000		Pat_A06G161000
	Pat_B01G123400		Pat_B31G021800
	Pat_B18G003600		Pat_B28G120700
	Pat_A05G104500		Pat_A03G224000
	Pat_A03G105000		Pat_B22G015100
	Pat_A07G136900		Pat_B01G038200
	Pat_B29G077000		Pat_A13G065200
	Pat_B02G194900		Pat_A04G276800
	Pat_B07G006600		Pat_B31G049600
	Pat_B06G191800		Pat_B24G046600
	Pat_A19G044000		Pat_B18G041900
	Pat_A04G121600		MSTRG.70948
	Pat_B22G096700		Pat_B12G078000
	Pat_A20G100800		Pat_A31G069800
	Pat_B02G091800		Pat_B12G117300
	Pat_A10G041600		Pat_B03G123600
	Pat_A03G064000		Pat_B13G012800
	Pat_A27G139800		Pat_A08G076000
	Pat_A18G106300		Pat_A25G051100
	Pat_B16G065900		Pat_B30G009100
	Pat_B29G019200		Pat_B22G026900
	Pat_A29G126700		Pat_B01G107900
	MSTRG.22735		Pat_A29G039700
	Pat_A12G024700		Pat_A04G088400
	Pat_A05G117700		Pat_A04G255200
	Pat_B06G060100		Pat_A08G157000
	Pat_B21G006500		Pat_B18G056200
	Pat_A02G183700		Pat_B31G006100
	Pat_B27G108500		Pat_B24G068300
	Pat_A19G143800		Pat_A03G179400
	Pat_A13G088100		Pat_A15G059400
	Pat_B25G081100		Pat_B09G033900
	Pat_B07G158800		Pat_B25G033200
	Pat_A02G207500		Pat_A10G050200
	Pat_B16G128700		Pat_B07G029500
	Pat_A06G103400		Pat_B13G085900
	Pat_B12G100000		Pat_A11G102000
	Pat_B02G042000		Pat_B06G130900
	Pat_A08G043500		Pat_B06G009300
	Pat_A28G022600		MSTRG.27898
	Pat_B04G180400		Pat_B30G076000
	Pat_A15G050100		Pat_B22G033100
	Pat_A09G089400		Pat_B03G263200
	Pat_B28G144300		Pat_A32G086800
	Pat_A27G051500		Pat_B05G135300
	Pat_A07G189100		Pat_B22G148700
	Pat_B18G044900		Pat_B11G007900
	Pat_A29G007900		Pat_B22G069400
	Pat_A31G109100		Pat_B29G021400
	Pat_A07G006700		Pat_B18G125300
	Pat_B29G031400		Pat_A32G100500
	Pat_A06G078300		Pat_B16G139300
	Pat_A28G145900		Pat_B03G249900
	Pat_A16G027400		Pat_B31G023100
	Pat_B03G103400		Pat_A03G272900
	Pat_A27G069400		Pat_B19G111600
	Pat_B15G059400		Pat_A03G022200
	Pat_A16G156200		MSTRG.75131
	Pat_A31G055300		Pat_B04G247500
	Pat_A18G090000		Pat_A22G074100
	Pat_A09G027300		Pat_A07G120800
	Pat_B15G109300		Pat_A07G202000
	Pat_A06G117600		Pat_B18G091600
	Pat_B15G070700		Pat_B09G044600
	Pat_A03G098200		Pat_A13G097600
	Pat_A21G062900		Pat_A20G017000
	Pat_A18G014100		Pat_B20G037900
	Pat_A04G250900		Pat_B18G126100
	Pat_A29G010000		Pat_B03G013700
	Pat_A21G064500		Pat_A22G008900
	Pat_B31G057500		Pat_A30G039400
	Pat_B17G127900		Pat_A02G120300
	Pat_A19G129300		Pat_B17G064100
	Pat_A32G150100		Pat_B22G064400
	Pat_A03G201300		Pat_A03G039400
	Pat_B27G044800		Pat_B15G011100
	Pat_B17G135900		Pat_B08G028800
	Pat_A15G084000		Pat_B09G019100
	Pat_B11G101800		Pat_A24G066900
	Pat_B18G029200		Pat_A23G130500
	Pat_B01G077200		Pat_B03G197100
	Pat_B19G077800		MSTRG.22418
	Pat_B02G093500		Pat_A31G074400
	Pat_A04G179400		Pat_A11G104500
	MSTRG.71554		Pat_B25G102900
	Pat_A17G076300		Pat_B27G105300
	Pat_B11G026500		Pat_B28G090100
	Pat_A10G130600		Pat_A27G032200
	Pat_B08G115000		Pat_A13G027300
	Pat_B23G033200		Pat_B01G135000
	Pat_A15G083000		Pat_A04G217600
	Pat_B28G175100		Pat_B30G089200
	Pat_B01G044800		Pat_B07G143200
	Pat_B01G057200		Pat_A06G006600
	MSTRG.55516		Pat_B05G105500
	Pat_B18G104900		Pat_A16G150500
	Pat_A06G213700		Pat_B01G076200
	Pat_B04G012400		Pat_B31G063500
	Pat_U040000		Pat_A28G084300
	Pat_B08G102800		Pat_A32G061800
	Pat_B26G108800		Pat_B07G103200
	Pat_B21G041200		Pat_A03G272000
	Pat_B22G038800		Pat_A05G100100
	Pat_A22G011100		Pat_A07G200500
	Pat_A11G159900		Pat_A08G178600
	Pat_A04G249100		Pat_A31G015700
	Pat_B08G050700		Pat_B04G177100
	Pat_B16G104300		Pat_B16G019900
	MSTRG.26253		Pat_A11G030500
	Pat_B08G098600		Pat_B05G128000
	Pat_A07G053600		Pat_A04G205400
	Pat_A30G122500		Pat_B04G141400
	Pat_A03G156300		Pat_B05G146600
	Pat_B04G112700		Pat_A25G083600
	Pat_B03G086000		Pat_B04G054700
	Pat_B07G084900		Pat_A24G006100
	Pat_B21G013700		Pat_B24G046400
	Pat_A09G075200		Pat_B06G064500
	Pat_A08G126700		Pat_B15G122200
	Pat_B04G221400		Pat_A01G049000
	Pat_B07G083300		Pat_A05G212500
	Pat_A09G060400		Pat_B01G106900
[truncated: 9,720 more rows]

## Sheet: Table S6
Table S6. DETFs in different groups.
S-6h vs. CK		S-24h vs. CK		GS-6h vs. S-6h		GS-24h vs. S-24h
#ID	Family	#ID	Family	#ID	Family	#ID	Family
Pat_A09G134000	AP2/ERF-ERF	MSTRG.98018	AP2/ERF-ERF	Pat_A01G125900	AP2/ERF-ERF	Pat_A01G060800	AP2/ERF-ERF
Pat_A27G019600	AP2/ERF-ERF	Pat_A01G054100	AP2/ERF-ERF	Pat_A02G064500	AP2/ERF-ERF	Pat_A02G085300	AP2/ERF-ERF
Pat_A27G055200	AP2/ERF-ERF	Pat_A02G085300	AP2/ERF-ERF	Pat_A03G027500	AP2/ERF-ERF	Pat_A03G129200	AP2/ERF-ERF
Pat_B09G112000	AP2/ERF-ERF	Pat_A03G061700	AP2/ERF-ERF	Pat_A03G238500	AP2/ERF-ERF	Pat_A03G210100	AP2/ERF-ERF
Pat_B27G053300	AP2/ERF-ERF	Pat_A03G210100	AP2/ERF-ERF	Pat_A04G030400	AP2/ERF-ERF	Pat_A04G132200	AP2/ERF-ERF
Pat_B27G086200	AP2/ERF-ERF	Pat_A04G030400	AP2/ERF-ERF	Pat_A11G147900	AP2/ERF-ERF	Pat_A04G214000	AP2/ERF-ERF
Pat_A01G114200	bHLH	Pat_A04G214000	AP2/ERF-ERF	Pat_A23G111500	AP2/ERF-ERF	Pat_A07G032600	AP2/ERF-ERF
Pat_B01G093000	bHLH	Pat_A05G100300	AP2/ERF-ERF	Pat_A24G082600	AP2/ERF-ERF	Pat_A07G197800	AP2/ERF-ERF
Pat_A09G135700	bZIP	Pat_A05G139500	AP2/ERF-ERF	Pat_A31G115700	AP2/ERF-ERF	Pat_A08G035300	AP2/ERF-ERF
Pat_B09G113900	bZIP	Pat_A06G029700	AP2/ERF-ERF	Pat_B01G105100	AP2/ERF-ERF	Pat_A08G201300	AP2/ERF-ERF
Pat_B10G108700	bZIP	Pat_A06G098100	AP2/ERF-ERF	Pat_B03G026500	AP2/ERF-ERF	Pat_A09G134000	AP2/ERF-ERF
Pat_A03G074600	MYB	Pat_A06G138300	AP2/ERF-ERF	Pat_B04G027200	AP2/ERF-ERF	Pat_A16G110300	AP2/ERF-ERF
Pat_A27G001000	MYB	Pat_A07G032600	AP2/ERF-ERF	Pat_B23G073700	AP2/ERF-ERF	Pat_A21G100700	AP2/ERF-ERF
Pat_A29G128000	MYB	Pat_A07G197800	AP2/ERF-ERF	Pat_B24G073400	AP2/ERF-ERF	Pat_A22G026700	AP2/ERF-ERF
Pat_B04G073500	MYB	Pat_A08G035300	AP2/ERF-ERF	Pat_B31G099700	AP2/ERF-ERF	Pat_A22G049300	AP2/ERF-ERF
Pat_B27G016400	MYB	Pat_A08G201300	AP2/ERF-ERF	Pat_B31G099800	AP2/ERF-ERF	Pat_A28G070500	AP2/ERF-ERF
Pat_B25G114300	MYB-related	Pat_A09G134000	AP2/ERF-ERF	Pat_A25G104800	MYB	Pat_A30G121800	AP2/ERF-ERF
Pat_B28G121900	MYB-related	Pat_A09G147800	AP2/ERF-ERF	Pat_A26G093600	MYB	Pat_A31G152800	AP2/ERF-ERF
Pat_A11G111100	NAC	Pat_A11G147900	AP2/ERF-ERF	Pat_B08G145300	MYB	Pat_B01G047400	AP2/ERF-ERF
Pat_A12G107000	NAC	Pat_A12G138900	AP2/ERF-ERF	Pat_B22G093300	MYB	Pat_B03G123600	AP2/ERF-ERF
Pat_B11G086100	NAC	Pat_A14G113100	AP2/ERF-ERF	Pat_B25G091900	MYB	Pat_B03G199000	AP2/ERF-ERF
Pat_B12G079900	NAC	Pat_A15G178900	AP2/ERF-ERF	Pat_B26G089600	MYB	Pat_B04G061600	AP2/ERF-ERF
Pat_B15G110400	NAC	Pat_A17G087400	AP2/ERF-ERF	Pat_A11G111100	NAC	Pat_B04G126400	AP2/ERF-ERF
Pat_B22G113900	NAC	Pat_A18G176200	AP2/ERF-ERF	Pat_A01G198400	WRKY	Pat_B07G029500	AP2/ERF-ERF
Pat_A17G030700	WRKY	Pat_A21G100700	AP2/ERF-ERF	Pat_A03G175300	WRKY	Pat_B07G181200	AP2/ERF-ERF
Pat_B02G162700	WRKY	Pat_A22G049300	AP2/ERF-ERF	Pat_A04G156900	WRKY	Pat_B08G032200	AP2/ERF-ERF
Pat_B07G169900	WRKY	Pat_A22G098400	AP2/ERF-ERF	Pat_A04G181400	WRKY	Pat_B08G186700	AP2/ERF-ERF
Pat_A01G109400	C2C2-GATA	Pat_A22G147900	AP2/ERF-ERF	Pat_A07G012600	WRKY	Pat_B09G112000	AP2/ERF-ERF
Pat_A01G135700	C2H2	Pat_A23G111500	AP2/ERF-ERF	Pat_A07G184100	WRKY	Pat_B16G100100	AP2/ERF-ERF
Pat_A19G079500	C2H2	Pat_A24G082600	AP2/ERF-ERF	Pat_A08G013500	WRKY	Pat_B21G044200	AP2/ERF-ERF
Pat_A20G075800	C2H2	Pat_A27G055200	AP2/ERF-ERF	Pat_A17G030700	WRKY	Pat_B22G026900	AP2/ERF-ERF
Pat_B01G114100	C2H2	Pat_A28G146400	AP2/ERF-ERF	Pat_A18G033200	WRKY	Pat_B22G047200	AP2/ERF-ERF
Pat_B09G103500	C2H2	Pat_A28G162400	AP2/ERF-ERF	Pat_B02G158800	WRKY	Pat_B22G141100	AP2/ERF-ERF
Pat_B20G072000	C2H2	Pat_A30G121800	AP2/ERF-ERF	Pat_B03G146100	WRKY	Pat_B31G133500	AP2/ERF-ERF
Pat_A28G170800	DBP	Pat_A32G124900	AP2/ERF-ERF	Pat_B03G166100	WRKY	Pat_A01G072300	bHLH
Pat_B28G174300	DBP	Pat_B03G057100	AP2/ERF-ERF	Pat_B04G150300	WRKY	Pat_A01G114200	bHLH
Pat_A11G102400	GRAS	Pat_B03G123600	AP2/ERF-ERF	Pat_B07G011900	WRKY	Pat_A01G224500	bHLH
Pat_A27G062800	GRAS	Pat_B03G165400	AP2/ERF-ERF	Pat_B07G169900	WRKY	Pat_A02G075900	bHLH
Pat_A28G078900	GRAS	Pat_B03G199000	AP2/ERF-ERF	Pat_B08G012000	WRKY	Pat_A02G110000	bHLH
Pat_B11G077400	GRAS	Pat_B04G061600	AP2/ERF-ERF	Pat_B08G174400	WRKY	Pat_A02G165800	bHLH
Pat_B27G094200	GRAS	Pat_B04G126400	AP2/ERF-ERF	Pat_B17G030700	WRKY	Pat_A03G282300	bHLH
Pat_B28G083900	GRAS	Pat_B04G170700	AP2/ERF-ERF	Pat_B18G028700	WRKY	Pat_A14G112800	bHLH
Pat_A06G018200	HB-HD-ZIP	Pat_B04G203800	AP2/ERF-ERF	Pat_A27G113800	AP2/ERF-RAV	Pat_A15G027500	bHLH
Pat_A15G052200	HB-HD-ZIP	Pat_B04G228300	AP2/ERF-ERF	Pat_B16G025100	AP2/ERF-RAV	Pat_A15G054500	bHLH
Pat_A16G054000	HB-HD-ZIP	Pat_B05G093900	AP2/ERF-ERF	Pat_B27G136600	AP2/ERF-RAV	Pat_A16G056400	bHLH
Pat_B15G053500	HB-HD-ZIP	Pat_B05G127400	AP2/ERF-ERF	Pat_B28G125700	AP2/ERF-RAV	Pat_A23G112800	bHLH
Pat_B16G048600	HB-HD-ZIP	Pat_B06G029800	AP2/ERF-ERF	Pat_A27G090700	BES1	Pat_A23G136000	bHLH
Pat_A31G047200	HB-KNOX	Pat_B06G095100	AP2/ERF-ERF	Pat_B28G109500	BES1	Pat_A24G100800	bHLH
Pat_A32G049400	HB-KNOX	Pat_B06G130800	AP2/ERF-ERF	Pat_A03G130100	C2C2-GATA	Pat_A24G123300	bHLH
Pat_A13G081800	HSF	Pat_B07G029500	AP2/ERF-ERF	Pat_B23G019600	C2C2-GATA	Pat_A25G119700	bHLH
Pat_A14G065800	HSF	Pat_B07G181200	AP2/ERF-ERF	Pat_A01G135700	C2H2	Pat_A25G128500	bHLH
Pat_B14G069200	HSF	Pat_B08G032200	AP2/ERF-ERF	Pat_A09G129200	C2H2	Pat_A26G108400	bHLH
		Pat_B08G186700	AP2/ERF-ERF	Pat_B01G114100	C2H2	Pat_A31G142300	bHLH
		Pat_B09G112000	AP2/ERF-ERF	Pat_B10G099100	C2H2	Pat_A32G071100	bHLH
		Pat_B09G122700	AP2/ERF-ERF	Pat_A23G116800	C3H	Pat_A32G148700	bHLH
		Pat_B12G063200	AP2/ERF-ERF	Pat_A24G104700	C3H	Pat_B01G093000	bHLH
		Pat_B18G141300	AP2/ERF-ERF	Pat_B23G096600	C3H	Pat_B02G052000	bHLH
		Pat_B20G124200	AP2/ERF-ERF	Pat_B24G095300	C3H	Pat_B02G083100	bHLH
		Pat_B21G044200	AP2/ERF-ERF	Pat_A28G170800	DBP	Pat_B03G262400	bHLH
		Pat_B21G092600	AP2/ERF-ERF	Pat_B28G174300	DBP	Pat_B06G062000	bHLH
		Pat_B22G047200	AP2/ERF-ERF	Pat_A05G175900	GRAS	Pat_B13G106400	bHLH
		Pat_B22G095900	AP2/ERF-ERF	Pat_A11G102400	GRAS	Pat_B14G100500	bHLH
		Pat_B22G141100	AP2/ERF-ERF	Pat_A12G098900	GRAS	Pat_B14G127100	bHLH
		Pat_B23G073700	AP2/ERF-ERF	Pat_A23G053600	GRAS	Pat_B15G055800	bHLH
		Pat_B24G073400	AP2/ERF-ERF	Pat_A24G047200	GRAS	Pat_B23G093200	bHLH
		Pat_B27G086200	AP2/ERF-ERF	Pat_A28G078900	GRAS	Pat_B25G105800	bHLH
		Pat_B27G160500	AP2/ERF-ERF	Pat_B05G161500	GRAS	Pat_B26G102500	bHLH
		Pat_B28G165900	AP2/ERF-ERF	Pat_B06G165600	GRAS	Pat_B28G027000	bHLH
		Pat_B31G133500	AP2/ERF-ERF	Pat_B11G077400	GRAS	Pat_B28G043200	bHLH
		Pat_A01G072300	bHLH	Pat_B28G083900	GRAS	Pat_B31G124100	bHLH
		Pat_A01G114200	bHLH			Pat_A01G196100	bZIP
		Pat_A01G210100	bHLH			Pat_A03G271800	bZIP
		Pat_A02G075900	bHLH			Pat_A04G033200	bZIP
		Pat_A02G110000	bHLH			Pat_A15G026300	bZIP
		Pat_A03G282300	bHLH			Pat_A19G056300	bZIP
		Pat_A04G258600	bHLH			Pat_A20G053000	bZIP
		Pat_A05G091300	bHLH			Pat_A32G074400	bZIP
		Pat_A06G089500	bHLH			Pat_B01G091400	bZIP
		Pat_A07G059100	bHLH			Pat_B03G028700	bZIP
		Pat_A13G152700	bHLH			Pat_B03G266700	bZIP
		Pat_A14G112800	bHLH			Pat_B04G029700	bZIP
		Pat_A14G113200	bHLH			Pat_B15G028300	bZIP
		Pat_A14G140000	bHLH			Pat_B16G024100	bZIP
		Pat_A15G027500	bHLH			Pat_B19G052200	bZIP
		Pat_A16G051200	bHLH			Pat_B20G049600	bZIP
		Pat_A19G045700	bHLH			Pat_B22G044300	bZIP
		Pat_A20G043300	bHLH			Pat_B24G082600	bZIP
		Pat_A23G136000	bHLH			Pat_B31G062000	bZIP
		Pat_A26G048000	bHLH			Pat_A05G086500	MYB
		Pat_A26G134100	bHLH			Pat_A06G053900	MYB
		Pat_A27G118400	bHLH			Pat_A06G085300	MYB
		Pat_A28G025400	bHLH			Pat_A10G016800	MYB
		Pat_A29G047800	bHLH			Pat_A15G181300	MYB
		Pat_A30G052100	bHLH			Pat_A21G023000	MYB
		Pat_A31G142300	bHLH			Pat_A21G081600	MYB
		Pat_A32G148700	bHLH			Pat_A22G023300	MYB
		Pat_B01G056000	bHLH			Pat_A22G081400	MYB
		Pat_B01G093000	bHLH			Pat_A25G104800	MYB
		Pat_B02G052000	bHLH			Pat_A25G146300	MYB
		Pat_B02G083100	bHLH			Pat_A26G075900	MYB
		Pat_B03G262400	bHLH			Pat_A27G090300	MYB
		Pat_B06G062000	bHLH			Pat_B05G067300	MYB
		Pat_B06G086500	bHLH			Pat_B05G081900	MYB
		Pat_B07G053100	bHLH			Pat_B06G067700	MYB
		Pat_B08G003000	bHLH			Pat_B06G082400	MYB
		Pat_B10G091600	bHLH			Pat_B15G165500	MYB
		Pat_B13G135000	bHLH			Pat_B22G026000	MYB
		Pat_B14G100500	bHLH			Pat_B22G093300	MYB
		Pat_B14G100800	bHLH			Pat_B25G091900	MYB
		Pat_B14G127100	bHLH			Pat_B26G089600	MYB
		Pat_B15G001600	bHLH			Pat_A02G110100	MYB-related
		Pat_B15G033500	bHLH			Pat_A02G110200	MYB-related
		Pat_B16G029800	bHLH			Pat_A02G194400	MYB-related
		Pat_B19G043100	bHLH			Pat_A06G062600	MYB-related
		Pat_B20G040500	bHLH			Pat_A07G109700	MYB-related
		Pat_B23G093200	bHLH			Pat_A08G112400	MYB-related
		Pat_B24G114700	bHLH			Pat_A14G071600	MYB-related
		Pat_B25G052300	bHLH			Pat_A22G072300	MYB-related
		Pat_B26G043400	bHLH			Pat_B01G093100	MYB-related
		Pat_B27G054800	bHLH			Pat_B02G083200	MYB-related
		Pat_B27G140600	bHLH			Pat_B02G083300	MYB-related
		Pat_B28G043200	bHLH			Pat_B02G158300	MYB-related
		Pat_B28G129700	bHLH			Pat_B02G162900	MYB-related
		Pat_B29G038400	bHLH			Pat_B03G104800	MYB-related
		Pat_B30G035700	bHLH			Pat_B05G101700	MYB-related
		Pat_B31G124100	bHLH			Pat_B06G060700	MYB-related
		Pat_A01G126600	bZIP			Pat_B14G063700	MYB-related
		Pat_A01G196100	bZIP			Pat_B14G116400	MYB-related
		Pat_A02G123100	bZIP			Pat_B28G121900	MYB-related
		Pat_A03G007800	bZIP			Pat_A01G049200	NAC
		Pat_A03G156300	bZIP			Pat_A01G057800	NAC
		Pat_A03G171000	bZIP			Pat_A02G089600	NAC
		Pat_A03G271800	bZIP			Pat_A05G074100	NAC
		Pat_A04G185500	bZIP			Pat_A05G231500	NAC
		Pat_A04G262900	bZIP			Pat_A06G072400	NAC
		Pat_A07G008700	bZIP			Pat_A06G218300	NAC
		Pat_A08G009000	bZIP			Pat_A06G221700	NAC
		Pat_A09G135700	bZIP			Pat_A16G116500	NAC
		Pat_A10G123400	bZIP			Pat_A21G025100	NAC
		Pat_A10G137900	bZIP			Pat_A27G125300	NAC
		Pat_A14G036500	bZIP			Pat_B01G044800	NAC
		Pat_A14G058100	bZIP			Pat_B02G064000	NAC
		Pat_A15G031000	bZIP			Pat_B05G202600	NAC
		Pat_A16G032200	bZIP			Pat_B05G205900	NAC
		Pat_A17G148800	bZIP			Pat_B06G070200	NAC
		Pat_A25G025200	bZIP			Pat_B06G205100	NAC
		Pat_A26G021200	bZIP			Pat_B06G207700	NAC
		Pat_A27G091200	bZIP			Pat_B22G025800	NAC
		Pat_A31G079500	bZIP			Pat_A03G044300	WRKY
		Pat_A32G074400	bZIP			Pat_A03G087800	WRKY
		Pat_A32G079200	bZIP			Pat_A03G139900	WRKY
		Pat_B01G091400	bZIP			Pat_A03G219000	WRKY
		Pat_B01G105900	bZIP			Pat_A04G047900	WRKY
		Pat_B02G095300	bZIP			Pat_A04G142800	WRKY
		Pat_B03G008000	bZIP			Pat_A04G149300	WRKY
		Pat_B03G266700	bZIP			Pat_A04G222900	WRKY
		Pat_B04G167300	bZIP			Pat_A04G271500	WRKY
		Pat_B04G167700	bZIP			Pat_A07G006400	WRKY
		Pat_B04G215300	bZIP			Pat_A07G012600	WRKY
		Pat_B08G008200	bZIP			Pat_A07G125800	WRKY
		Pat_B09G113900	bZIP			Pat_A08G006700	WRKY
		Pat_B09G125300	bZIP			Pat_A08G126500	WRKY
		Pat_B10G108700	bZIP			Pat_A11G162700	WRKY
		Pat_B10G120300	bZIP			Pat_A12G129300	WRKY
		Pat_B16G029400	bZIP			Pat_A13G026700	WRKY
		Pat_B17G128300	bZIP			Pat_A14G027200	WRKY
		Pat_B22G067200	bZIP			Pat_A15G039000	WRKY
		Pat_B23G083600	bZIP			Pat_A16G119300	WRKY
		Pat_B25G021800	bZIP			Pat_A17G037900	WRKY
		Pat_B26G020600	bZIP			Pat_A18G043800	WRKY
		Pat_B31G062000	bZIP			Pat_A22G097200	WRKY
		Pat_A02G187500	MYB			Pat_A23G140600	WRKY
		Pat_A03G074600	MYB			Pat_B02G057300	WRKY
		Pat_A03G251900	MYB			Pat_B03G083200	WRKY
		Pat_A04G077100	MYB			Pat_B03G133600	WRKY
		Pat_A10G033900	MYB			Pat_B03G140100	WRKY
		Pat_A13G013400	MYB			Pat_B03G207700	WRKY
		Pat_A15G050100	MYB			Pat_B04G044200	WRKY
		Pat_A15G123600	MYB			Pat_B04G137100	WRKY
		Pat_A15G163200	MYB			Pat_B04G213300	WRKY
		Pat_A16G102900	MYB			Pat_B04G252800	WRKY
		Pat_A17G079100	MYB			Pat_B07G011900	WRKY
		Pat_A19G153700	MYB			Pat_B07G115500	WRKY
		Pat_A20G151500	MYB			Pat_B08G006200	WRKY
		Pat_A21G023000	MYB			Pat_B08G119000	WRKY
		Pat_A21G098100	MYB			Pat_B12G100600	WRKY
		Pat_A23G119000	MYB			Pat_B13G025300	WRKY
		Pat_A24G107100	MYB			Pat_B14G025600	WRKY
		Pat_A25G058900	MYB			Pat_B15G040300	WRKY
		Pat_A25G104800	MYB			Pat_B17G037200	WRKY
		Pat_A25G127000	MYB			Pat_B23G082400	WRKY
		Pat_A26G075900	MYB			Pat_B28G073100	WRKY
		Pat_A26G093600	MYB			Pat_B28G172400	WRKY
		Pat_A27G090300	MYB			Pat_B07G166700	AP2/ERF-AP2
		Pat_A28G085100	MYB			Pat_A13G120200	AP2/ERF-RAV
		Pat_A32G001900	MYB			Pat_A16G028100	AP2/ERF-RAV
		Pat_B02G044400	MYB			Pat_B16G025100	AP2/ERF-RAV
		Pat_B03G069500	MYB			Pat_A21G141500	B3
		Pat_B03G235100	MYB			Pat_B10G119900	B3
		Pat_B04G073500	MYB			Pat_A04G185200	B3-ARF
		Pat_B05G047900	MYB			Pat_A28G094100	B3-ARF
		Pat_B07G029300	MYB			Pat_B03G035500	B3-ARF
		Pat_B10G030900	MYB			Pat_B03G162500	B3-ARF
		Pat_B13G012300	MYB			Pat_B28G097800	B3-ARF
		Pat_B15G051000	MYB			Pat_A12G121300	BES1
		Pat_B15G099100	MYB			Pat_A15G179500	C2C2-CO-like
		Pat_B15G121200	MYB			Pat_A25G096800	C2C2-CO-like
		Pat_B16G019800	MYB			Pat_A26G085800	C2C2-CO-like
		Pat_B16G046300	MYB			Pat_A29G099400	C2C2-CO-like
		Pat_B17G053400	MYB			Pat_A30G102700	C2C2-CO-like
		Pat_B17G075800	MYB			Pat_B10G015900	C2C2-CO-like
		Pat_B22G078300	MYB			Pat_B25G083400	C2C2-CO-like
		Pat_B22G093300	MYB			Pat_B26G075900	C2C2-CO-like
		Pat_B23G098400	MYB			Pat_B30G078200	C2C2-CO-like
		Pat_B24G097800	MYB			Pat_A03G062700	C2C2-Dof
		Pat_B25G051500	MYB			Pat_A15G045700	C2C2-Dof
		Pat_B25G091900	MYB			Pat_A16G048000	C2C2-Dof
		Pat_B26G085700	MYB			Pat_A16G146800	C2C2-Dof
		Pat_B26G089600	MYB			Pat_A19G131100	C2C2-Dof
		Pat_B27G016400	MYB			Pat_A23G160900	C2C2-Dof
		Pat_B28G089700	MYB			Pat_B04G067600	C2C2-Dof
		Pat_A01G189900	MYB-related			Pat_B16G042000	C2C2-Dof
		Pat_A01G198900	MYB-related			Pat_B26G089200	C2C2-Dof
		Pat_A02G189800	MYB-related			Pat_A06G029100	C2C2-GATA
		Pat_A02G194400	MYB-related			Pat_A15G012000	C2C2-GATA
		Pat_A02G198700	MYB-related			Pat_A23G024600	C2C2-GATA
		Pat_A05G063800	MYB-related			Pat_A24G022600	C2C2-GATA
		Pat_A05G108700	MYB-related			Pat_B05G028800	C2C2-GATA
		Pat_A06G062600	MYB-related			Pat_B06G029000	C2C2-GATA
		Pat_A06G107000	MYB-related			Pat_B14G065400	C2C2-GATA
		Pat_A07G013200	MYB-related			Pat_B15G013000	C2C2-GATA
		Pat_A08G014000	MYB-related			Pat_B16G010600	C2C2-GATA
		Pat_A13G002800	MYB-related			Pat_B23G019600	C2C2-GATA
		Pat_A14G003300	MYB-related			Pat_B24G019800	C2C2-GATA
		Pat_A14G071600	MYB-related			Pat_B27G179700	C2C2-GATA
		Pat_A15G054900	MYB-related			Pat_B31G077900	C2C2-LSD
		Pat_A15G099400	MYB-related			Pat_A02G180900	C2C2-YABBY
		Pat_A16G056800	MYB-related			Pat_A13G101400	C2C2-YABBY
		Pat_A17G174700	MYB-related			Pat_A32G055700	C2C2-YABBY
		Pat_A18G085000	MYB-related			Pat_B02G150100	C2C2-YABBY
		Pat_A18G166100	MYB-related			Pat_B07G034000	C2C2-YABBY
		Pat_A21G072900	MYB-related			Pat_B08G037900	C2C2-YABBY
		Pat_A22G072300	MYB-related			Pat_B13G089300	C2C2-YABBY
		Pat_B01G168000	MYB-related			Pat_B14G085000	C2C2-YABBY
		Pat_B01G175900	MYB-related			Pat_A10G060200	C2H2
		Pat_B02G158300	MYB-related			Pat_A11G102100	C2H2
		Pat_B02G167200	MYB-related			Pat_A12G098600	C2H2
		Pat_B05G060600	MYB-related			Pat_A17G115500	C2H2
		Pat_B05G101700	MYB-related			Pat_B08G109900	C2H2
		Pat_B06G102300	MYB-related			Pat_B12G071700	C2H2
		Pat_B07G012500	MYB-related			Pat_A03G213600	C3H
		Pat_B07G100300	MYB-related			Pat_A04G217600	C3H
		Pat_B08G012600	MYB-related			Pat_A06G203700	C3H
		Pat_B14G063700	MYB-related			Pat_A07G060700	C3H
		Pat_B15G056200	MYB-related			Pat_A08G062600	C3H
		Pat_B16G051700	MYB-related			Pat_B07G054800	C3H
		Pat_B17G146100	MYB-related			Pat_B08G058800	C3H
		Pat_B18G054600	MYB-related			Pat_U212100	C3H
		Pat_B18G136200	MYB-related			Pat_B03G122000	CPP
		Pat_B22G068900	MYB-related			Pat_B19G016600	CPP
		Pat_B25G114300	MYB-related			Pat_A19G143800	CSD
		Pat_B28G007400	MYB-related			Pat_B20G125000	CSD
		Pat_B28G121900	MYB-related			Pat_A01G108900	DBB
		MSTRG.100333	NAC			Pat_A22G149400	DBB
		MSTRG.34107	NAC			Pat_B01G088000	DBB
		Pat_A01G049200	NAC			Pat_A32G050100	DBP
		Pat_A01G057800	NAC			Pat_A03G028500	GARP-G2-like
		Pat_A02G089600	NAC			Pat_A04G031600	GARP-G2-like
		Pat_A05G231500	NAC			Pat_A17G026800	GARP-G2-like
		Pat_A06G221700	NAC			Pat_A27G113500	GARP-G2-like
		Pat_A09G032300	NAC			Pat_A30G047600	GARP-G2-like
		Pat_A11G111100	NAC			Pat_B03G027300	GARP-G2-like
		Pat_A12G107000	NAC			Pat_B04G028100	GARP-G2-like
		Pat_A16G158100	NAC			Pat_B11G118700	GARP-G2-like
		Pat_A21G025100	NAC			Pat_B16G005900	GARP-G2-like
		Pat_A22G025500	NAC			Pat_B17G027700	GARP-G2-like
		Pat_A23G029600	NAC			Pat_B27G136300	GARP-G2-like
		Pat_A24G027700	NAC			Pat_B27G147800	GARP-G2-like
		Pat_B01G044800	NAC			Pat_A11G056500	GRAS
		Pat_B02G064000	NAC			Pat_A11G087100	GRAS
		Pat_B05G046400	NAC			Pat_A12G085800	GRAS
		Pat_B05G205900	NAC			Pat_A16G150300	GRAS
		Pat_B06G207700	NAC			Pat_A17G027200	GRAS
		Pat_B08G078800	NAC			Pat_A18G030500	GRAS
		Pat_B11G086100	NAC			Pat_A27G025200	GRAS
		Pat_B12G079900	NAC			Pat_A27G062800	GRAS
		Pat_B21G023300	NAC			Pat_B01G138600	GRAS
		Pat_B22G025800	NAC			Pat_B02G129100	GRAS
		Pat_B24G024100	NAC			Pat_B11G064900	GRAS
		Pat_B28G136800	NAC			Pat_B11G077400	GRAS
		Pat_A01G195000	WRKY			Pat_B17G028100	GRAS
		Pat_A01G198400	WRKY			Pat_B17G040100	GRAS
		Pat_A03G051300	WRKY			Pat_B27G067900	GRAS
		Pat_A03G087800	WRKY			Pat_A10G107600	GRF
		Pat_A03G139900	WRKY			Pat_B24G131400	GRF
		Pat_A03G175300	WRKY			Pat_A04G218900	HB-BELL
		Pat_A03G219000	WRKY			Pat_A01G205800	HB-HD-ZIP
		Pat_A04G142800	WRKY			Pat_A05G031900	HB-HD-ZIP
		Pat_A04G181400	WRKY			Pat_A05G152200	HB-HD-ZIP
		Pat_A04G222900	WRKY			Pat_A06G108200	HB-HD-ZIP
		Pat_A06G217000	WRKY			Pat_A06G149800	HB-HD-ZIP
		Pat_A07G006400	WRKY			Pat_A07G032200	HB-HD-ZIP
		Pat_A07G012600	WRKY			Pat_A23G157600	HB-HD-ZIP
		Pat_A07G184100	WRKY			Pat_A24G141800	HB-HD-ZIP
		Pat_A08G006700	WRKY			Pat_A26G121500	HB-HD-ZIP
		Pat_A08G013500	WRKY			Pat_A27G129600	HB-HD-ZIP
		Pat_A08G187000	WRKY			Pat_A28G137800	HB-HD-ZIP
		Pat_A09G132500	WRKY			Pat_B01G181400	HB-HD-ZIP
		Pat_A11G162700	WRKY			Pat_B02G152900	HB-HD-ZIP
		Pat_A12G153100	WRKY			Pat_B05G138200	HB-HD-ZIP
		Pat_A13G026700	WRKY			Pat_B06G103600	HB-HD-ZIP
		Pat_A13G142400	WRKY			Pat_B07G029000	HB-HD-ZIP
		Pat_A14G027200	WRKY			Pat_B08G031700	HB-HD-ZIP
		Pat_A17G030700	WRKY			Pat_B24G131900	HB-HD-ZIP
		Pat_A18G033200	WRKY			Pat_B28G141000	HB-HD-ZIP
		Pat_A18G043800	WRKY			Pat_A05G154600	HSF
		Pat_A19G064600	WRKY			Pat_A06G151600	HSF
		Pat_A20G070400	WRKY			Pat_A21G104800	HSF
		Pat_A27G052000	WRKY			Pat_A22G102700	HSF
		Pat_A27G161800	WRKY			Pat_A27G003000	HSF
		Pat_A29G126700	WRKY			Pat_B05G140400	HSF
		Pat_A31G018000	WRKY			Pat_B13G030900	HSF
		Pat_B02G162700	WRKY			Pat_B20G017700	HSF
		Pat_B03G047700	WRKY			Pat_B21G096200	HSF
		Pat_B03G083200	WRKY			Pat_B22G099000	HSF
		Pat_B03G146100	WRKY			Pat_B06G131100	LOB
		Pat_B03G166100	WRKY			Pat_A08G068600	MADS-MIKC
		Pat_B03G207700	WRKY			Pat_A21G151700	MADS-MIKC
		Pat_B04G171400	WRKY			Pat_A22G082000	MADS-MIKC
		Pat_B07G011900	WRKY			Pat_B25G084600	MADS-MIKC
		Pat_B07G169900	WRKY			Pat_B25G084900	MADS-MIKC
		Pat_B08G006200	WRKY			Pat_B25G085000	MADS-MIKC
		Pat_B08G012000	WRKY			Pat_B21G042500	MADS-M-type
		Pat_B08G174400	WRKY			Pat_B26G080100	MADS-M-type
		Pat_B11G132700	WRKY			Pat_B01G142700	NF-YA
		Pat_B12G122500	WRKY			Pat_B03G208100	NF-YA
		Pat_B13G025300	WRKY			Pat_B04G213600	NF-YA
		Pat_B14G025600	WRKY			Pat_A04G128800	OFP
		Pat_B17G030700	WRKY			Pat_A14G041200	OFP
		Pat_B17G037200	WRKY			Pat_A18G003300	OFP
		Pat_B18G028700	WRKY			Pat_B18G002900	OFP
		Pat_B18G035700	WRKY			Pat_A09G162600	PLATZ
		Pat_B19G069900	WRKY			Pat_A10G151300	PLATZ
		Pat_B20G067100	WRKY			Pat_A16G098800	PLATZ
		Pat_B23G082400	WRKY			Pat_B08G037700	PLATZ
		Pat_B27G144700	WRKY			Pat_B15G095400	PLATZ
		Pat_B27G183000	WRKY			Pat_B16G089500	PLATZ
		Pat_B28G073100	WRKY			Pat_A03G026900	SBP
		Pat_B28G171300	WRKY			Pat_A28G017900	SBP
		Pat_A08G105100	AP2/ERF-AP2			Pat_A32G153200	SBP
		Pat_B25G073800	AP2/ERF-AP2			Pat_A32G154000	SBP
		Pat_A15G027100	AP2/ERF-RAV			Pat_B07G031100	SBP
		Pat_A16G028100	AP2/ERF-RAV			Pat_B28G036500	SBP
		Pat_B13G106600	AP2/ERF-RAV			Pat_A06G101800	TCP
		Pat_B15G029100	AP2/ERF-RAV			Pat_B06G098600	TCP
		Pat_B16G025100	AP2/ERF-RAV			Pat_B28G139000	TCP
		Pat_B28G125700	AP2/ERF-RAV			Pat_A31G117300	Tify
		Pat_A01G124800	B3			Pat_B14G055200	Tify
		Pat_A02G121100	B3			Pat_B31G102600	Tify
		Pat_A02G169800	B3			Pat_A02G029900	Trihelix
		Pat_A17G036600	B3			Pat_A07G174500	Trihelix
		Pat_A21G141500	B3			Pat_B02G012300	Trihelix
		Pat_A22G140600	B3
		Pat_B01G149300	B3
		Pat_B02G093500	B3
		Pat_B14G037700	B3
		Pat_B21G129400	B3
		Pat_B22G133700	B3
		Pat_B25G037900	B3
		Pat_A03G037300	B3-ARF
		Pat_A03G059200	B3-ARF
		Pat_A03G171400	B3-ARF
		Pat_A04G041900	B3-ARF
		Pat_A04G062900	B3-ARF
		Pat_A07G098500	B3-ARF
		Pat_A08G098900	B3-ARF
		Pat_A17G091900	B3-ARF
		Pat_A18G099800	B3-ARF
		Pat_A19G110800	B3-ARF
		Pat_A20G107900	B3-ARF
		Pat_A32G123900	B3-ARF
		Pat_B03G035500	B3-ARF
		Pat_B03G162500	B3-ARF
		Pat_B04G037700	B3-ARF
		Pat_B04G038100	B3-ARF
		Pat_B04G059300	B3-ARF
		Pat_B04G168000	B3-ARF
		Pat_B07G090300	B3-ARF
		Pat_B08G093900	B3-ARF
		Pat_B17G088400	B3-ARF
		Pat_B18G086700	B3-ARF
		Pat_B20G102600	B3-ARF
		Pat_B31G113500	B3-ARF
		Pat_A04G038000	BES1
		Pat_A11G127200	BES1
		Pat_B03G032900	BES1
		Pat_B11G099700	BES1
		Pat_B12G093100	BES1
		Pat_B17G029100	BES1
		Pat_A03G022600	C2C2-CO-like
		Pat_A03G150900	C2C2-CO-like
		Pat_A03G274000	C2C2-CO-like
		Pat_A04G025700	C2C2-CO-like
		Pat_A04G154400	C2C2-CO-like
		Pat_A10G018500	C2C2-CO-like
		Pat_A11G170000	C2C2-CO-like
		Pat_A12G159200	C2C2-CO-like
		Pat_A13G155500	C2C2-CO-like
		Pat_A14G143000	C2C2-CO-like
		Pat_A15G110400	C2C2-CO-like
		Pat_A15G179500	C2C2-CO-like
		Pat_A16G115500	C2C2-CO-like
		Pat_A25G096800	C2C2-CO-like
		Pat_A26G085800	C2C2-CO-like
		Pat_A28G121100	C2C2-CO-like
		Pat_A29G099400	C2C2-CO-like
		Pat_A30G102700	C2C2-CO-like
		Pat_A31G100500	C2C2-CO-like
		Pat_A32G102900	C2C2-CO-like
		Pat_B03G022100	C2C2-CO-like
		Pat_B03G143800	C2C2-CO-like
		Pat_B04G023000	C2C2-CO-like
		Pat_B04G148100	C2C2-CO-like
		Pat_B10G015900	C2C2-CO-like
		Pat_B11G139600	C2C2-CO-like
		Pat_B12G128700	C2C2-CO-like
		Pat_B14G130300	C2C2-CO-like
		Pat_B15G109300	C2C2-CO-like
		Pat_B15G163800	C2C2-CO-like
		Pat_B16G104600	C2C2-CO-like
		Pat_B25G083400	C2C2-CO-like
		Pat_B26G075900	C2C2-CO-like
		Pat_B28G123600	C2C2-CO-like
		Pat_B29G078100	C2C2-CO-like
		Pat_B30G078200	C2C2-CO-like
		Pat_B31G086400	C2C2-CO-like
		MSTRG.5548	C2C2-Dof
		MSTRG.63118	C2C2-Dof
		Pat_A04G115700	C2C2-Dof
		Pat_A05G073200	C2C2-Dof
		Pat_A05G083600	C2C2-Dof
		Pat_A06G071400	C2C2-Dof
		Pat_A15G045700	C2C2-Dof
		Pat_A15G086600	C2C2-Dof
		Pat_A16G048000	C2C2-Dof
		Pat_A16G089900	C2C2-Dof
		Pat_A16G146800	C2C2-Dof
		Pat_A19G131100	C2C2-Dof
		Pat_A20G128800	C2C2-Dof
		Pat_A22G024600	C2C2-Dof
		Pat_A25G104400	C2C2-Dof
		Pat_A25G125900	C2C2-Dof
		Pat_A26G114200	C2C2-Dof
		Pat_B03G107200	C2C2-Dof
		Pat_B05G020700	C2C2-Dof
		Pat_B05G068100	C2C2-Dof
		Pat_B06G022200	C2C2-Dof
		Pat_B06G069100	C2C2-Dof
		Pat_B07G095600	C2C2-Dof
		Pat_B09G040000	C2C2-Dof
		Pat_B15G047000	C2C2-Dof
		Pat_B15G087600	C2C2-Dof
		Pat_B16G042000	C2C2-Dof
		Pat_B20G113000	C2C2-Dof
		Pat_B25G113400	C2C2-Dof
		Pat_B26G107800	C2C2-Dof
		Pat_A07G129600	C2C2-GATA
		Pat_A08G130800	C2C2-GATA
		Pat_A21G141900	C2C2-GATA
		Pat_A21G151200	C2C2-GATA
		Pat_A22G140700	C2C2-GATA
		Pat_A23G024600	C2C2-GATA
		Pat_A28G164900	C2C2-GATA
		Pat_B07G119200	C2C2-GATA
		Pat_B08G123600	C2C2-GATA
		Pat_B21G137600	C2C2-GATA
		Pat_B27G179700	C2C2-GATA
		Pat_B28G167800	C2C2-GATA
		Pat_B29G099400	C2C2-GATA
		Pat_B31G045700	C2C2-YABBY
		MSTRG.72805	C2H2
		Pat_A05G018200	C2H2
		Pat_A06G017300	C2H2
		Pat_A09G129200	C2H2
		Pat_A10G111300	C2H2
		Pat_A15G116000	C2H2
		Pat_A16G164800	C2H2
		Pat_A28G107100	C2H2
		Pat_B02G194900	C2H2
		Pat_B05G017500	C2H2
		Pat_B06G018500	C2H2
		Pat_B06G157700	C2H2
		Pat_B09G103500	C2H2
		Pat_B10G099100	C2H2
		Pat_B16G151400	C2H2
		Pat_B17G088900	C2H2
		Pat_A01G226800	C3H
		Pat_A03G133200	C3H
		Pat_A03G213600	C3H
		Pat_A04G136500	C3H
		Pat_A04G217600	C3H
		Pat_A06G203700	C3H
		Pat_A07G099600	C3H
		Pat_A15G000800	C3H
		Pat_A20G007000	C3H
		Pat_A31G139000	C3H
		Pat_A32G143000	C3H
		Pat_B03G127900	C3H
		Pat_B03G202200	C3H
		Pat_B04G130800	C3H
		Pat_B04G208200	C3H
		Pat_B07G016400	C3H
		Pat_B07G054800	C3H
		Pat_B16G000700	C3H
		Pat_B19G006500	C3H
		Pat_B29G062600	C3H
		Pat_B31G119600	C3H
		Pat_U212100	C3H
		Pat_A19G017300	CPP
		Pat_A20G016900	CPP
		Pat_A30G109100	CPP
		Pat_B19G016600	CPP
		Pat_B20G016700	CPP
		Pat_B30G083100	CPP
		Pat_A19G143800	CSD
		Pat_B19G133600	CSD
		Pat_B20G125000	CSD
		Pat_A01G108900	DBB
		Pat_A02G104900	DBB
		Pat_A21G149700	DBB
		Pat_A22G149400	DBB
		Pat_B01G088000	DBB
		Pat_B02G078400	DBB
		Pat_B21G136100	DBB
		Pat_A13G157300	FAR1
		Pat_A28G151000	FAR1
		Pat_B22G003800	FAR1
		Pat_A03G201200	GARP-ARR-B
		Pat_B03G191100	GARP-ARR-B
		Pat_B04G195600	GARP-ARR-B
		Pat_A02G118000	GARP-G2-like
		Pat_A03G028400	GARP-G2-like
		Pat_A03G028500	GARP-G2-like
		Pat_A04G031500	GARP-G2-like
		Pat_A04G031600	GARP-G2-like
		Pat_A04G172000	GARP-G2-like
		Pat_A11G148200	GARP-G2-like
		Pat_A12G139200	GARP-G2-like
		Pat_A17G026800	GARP-G2-like
		Pat_A17G041700	GARP-G2-like
		Pat_A18G029800	GARP-G2-like
		Pat_A18G048000	GARP-G2-like
		Pat_A27G045000	GARP-G2-like
		Pat_A27G071600	GARP-G2-like
		Pat_A28G060900	GARP-G2-like
		Pat_A28G134800	GARP-G2-like
		Pat_A31G079200	GARP-G2-like
		Pat_A32G078900	GARP-G2-like
		Pat_B03G027200	GARP-G2-like
		Pat_B03G027300	GARP-G2-like
		Pat_B03G159700	GARP-G2-like
		Pat_B04G028000	GARP-G2-like
		Pat_B04G028100	GARP-G2-like
		Pat_B11G118700	GARP-G2-like
		Pat_B12G108400	GARP-G2-like
		Pat_B15G047100	GARP-G2-like
		Pat_B16G005900	GARP-G2-like
		Pat_B17G027700	GARP-G2-like
		Pat_B17G040500	GARP-G2-like
		Pat_B18G025200	GARP-G2-like
		Pat_B18G039100	GARP-G2-like
		Pat_B27G080000	GARP-G2-like
		Pat_B28G069600	GARP-G2-like
		Pat_B31G066000	GARP-G2-like
		MSTRG.64355	GRAS
		MSTRG.9901	GRAS
		Pat_A12G085800	GRAS
		Pat_A12G099000	GRAS
		Pat_A13G151100	GRAS
		Pat_A15G077400	GRAS
		Pat_A16G080500	GRAS
		Pat_A22G090200	GRAS
		Pat_A22G092700	GRAS
		Pat_A23G053600	GRAS
		Pat_A27G062800	GRAS
		Pat_B13G133300	GRAS
		Pat_B15G078400	GRAS
		Pat_B16G073800	GRAS
		Pat_B21G003700	GRAS
		Pat_B21G083300	GRAS
		Pat_B22G004300	GRAS
		Pat_B23G044900	GRAS
		Pat_B27G094200	GRAS
		Pat_B27G119500	GRAS
		Pat_B28G083900	GRAS
		Pat_A09G116500	GRF
		Pat_A19G082800	GRF
		Pat_A23G156900	GRF
		Pat_A32G134200	GRF
		Pat_B09G097400	GRF
		Pat_B10G093000	GRF
		Pat_A01G067900	HB-BELL
		Pat_A02G079200	HB-BELL
		Pat_A17G013900	HB-BELL
		Pat_A25G093800	HB-BELL
		Pat_B02G055300	HB-BELL
		Pat_A01G190600	HB-HD-ZIP
		Pat_A02G198000	HB-HD-ZIP
		Pat_A03G256000	HB-HD-ZIP
		Pat_A06G018100	HB-HD-ZIP
		Pat_A06G018200	HB-HD-ZIP
		Pat_A07G024700	HB-HD-ZIP
		Pat_A07G116000	HB-HD-ZIP
		Pat_A08G116800	HB-HD-ZIP
		Pat_A15G049900	HB-HD-ZIP
		Pat_A15G052200	HB-HD-ZIP
		Pat_A16G051500	HB-HD-ZIP
		Pat_A16G054000	HB-HD-ZIP
		Pat_A21G012200	HB-HD-ZIP
		Pat_A21G055000	HB-HD-ZIP
		Pat_A21G086800	HB-HD-ZIP
		Pat_A22G012600	HB-HD-ZIP
		Pat_A27G129600	HB-HD-ZIP
		Pat_A28G137800	HB-HD-ZIP
		Pat_B01G168800	HB-HD-ZIP
		Pat_B02G166600	HB-HD-ZIP
		Pat_B03G240000	HB-HD-ZIP
		Pat_B04G265000	HB-HD-ZIP
		Pat_B07G090600	HB-HD-ZIP
		Pat_B07G105700	HB-HD-ZIP
		Pat_B08G094200	HB-HD-ZIP
		Pat_B08G108400	HB-HD-ZIP
		Pat_B15G050800	HB-HD-ZIP
		Pat_B15G053500	HB-HD-ZIP
		Pat_B16G046100	HB-HD-ZIP
		Pat_B16G048600	HB-HD-ZIP
		Pat_B21G011000	HB-HD-ZIP
		Pat_B21G050300	HB-HD-ZIP
		Pat_B22G012900	HB-HD-ZIP
		Pat_B22G083000	HB-HD-ZIP
		Pat_B27G151200	HB-HD-ZIP
		Pat_B28G141000	HB-HD-ZIP
		Pat_A03G282600	HB-KNOX
		Pat_A04G258300	HB-KNOX
		Pat_A13G114000	HB-KNOX
		Pat_A14G107600	HB-KNOX
		Pat_A31G047200	HB-KNOX
		Pat_B03G262100	HB-KNOX
		Pat_B09G094700	HB-KNOX
		Pat_B13G100500	HB-KNOX
		Pat_B14G096300	HB-KNOX
		Pat_B31G040300	HB-KNOX
		Pat_B04G059500	HB-other
		Pat_B27G066700	HB-other
		Pat_A20G103200	HB-PHD
		Pat_A04G061900	HB-WOX
		Pat_A21G072400	HB-WOX
		Pat_B04G058300	HB-WOX
		Pat_B23G067600	HRT
		Pat_A01G082100	HSF
		Pat_A02G067700	HSF
		Pat_A03G137500	HSF
		Pat_A03G137600	HSF
		Pat_A03G217200	HSF
		Pat_A04G007600	HSF
		Pat_A04G221200	HSF
		Pat_A12G132200	HSF
		Pat_A13G033300	HSF
		Pat_A13G081800	HSF
		Pat_A14G065800	HSF
		Pat_A15G073400	HSF
		Pat_A18G054000	HSF
		Pat_A20G017600	HSF
		Pat_A21G104800	HSF
		Pat_A22G102700	HSF
		Pat_A23G094300	HSF
		Pat_A24G011500	HSF
		Pat_A27G003000	HSF
		Pat_A27G112700	HSF
		Pat_A28G121800	HSF
		Pat_A31G016000	HSF
		Pat_B01G063500	HSF
		Pat_B02G044200	HSF
		Pat_B03G206200	HSF
		Pat_B04G211800	HSF
		Pat_B13G073400	HSF
		Pat_B14G069200	HSF
		Pat_B15G074400	HSF
		Pat_B19G017300	HSF
		Pat_B20G017700	HSF
		Pat_B22G099000	HSF
		Pat_B24G011200	HSF
		Pat_B27G024900	HSF
		Pat_B27G135200	HSF
		Pat_B28G014000	HSF
		Pat_B28G124400	HSF
		Pat_B31G011700	HSF
		Pat_B31G121400	HSF
		Pat_A10G105600	LIM
		Pat_B09G100900	LIM
		Pat_B10G096100	LIM
		Pat_B24G098200	LIM
		Pat_A07G104400	LOB
		Pat_B19G076400	LOB
		Pat_A02G222700	MADS-MIKC
		Pat_A05G083100	MADS-MIKC
		Pat_A06G081900	MADS-MIKC
		Pat_A08G030100	MADS-MIKC
		Pat_A09G093600	MADS-MIKC
		Pat_A16G074300	MADS-MIKC
		Pat_A16G184900	MADS-MIKC
		Pat_B01G123400	MADS-MIKC
		Pat_B06G079000	MADS-MIKC
		Pat_B07G024800	MADS-MIKC
		Pat_B16G067800	MADS-MIKC
		Pat_B22G034900	MADS-MIKC
		Pat_B27G096400	MADS-MIKC
		Pat_A03G014900	MADS-M-type
		Pat_A04G011300	MADS-M-type
		Pat_A16G055400	MADS-M-type
		Pat_B15G054700	MADS-M-type
		Pat_B16G050000	MADS-M-type
		Pat_A02G162500	NF-YA
		Pat_A05G152000	NF-YA
		Pat_A06G149600	NF-YA
		Pat_A17G003400	NF-YA
		Pat_A28G030200	NF-YA
		Pat_A31G139200	NF-YA
		Pat_A32G143200	NF-YA
		Pat_B02G132700	NF-YA
		Pat_B05G138000	NF-YA
		Pat_B06G141400	NF-YA
		Pat_B31G119800	NF-YA
		Pat_A03G026700	NF-YB
		Pat_A04G029500	NF-YB
		Pat_A17G174300	NF-YB
		Pat_B03G025800	NF-YB
		Pat_B04G026200	NF-YB
		Pat_B13G005600	NF-YB
		Pat_A03G107400	NF-YC
		Pat_A04G110400	NF-YC
		Pat_A29G096100	NF-YC
		Pat_A30G098500	NF-YC
		Pat_B03G102200	NF-YC
		Pat_B04G104500	NF-YC
		Pat_B30G075100	NF-YC
		Pat_A04G128800	OFP
		Pat_A09G136800	OFP
		Pat_A12G020800	OFP
		Pat_A13G040900	OFP
		Pat_A14G041200	OFP
		Pat_A18G003300	OFP
		Pat_B12G010400	OFP
		Pat_B13G038100	OFP
		Pat_B14G038600	OFP
		Pat_B18G002900	OFP
		Pat_B27G032800	OFP
		Pat_B09G136900	PLATZ
		Pat_B15G095400	PLATZ
		Pat_B17G049400	PLATZ
		Pat_B18G047800	PLATZ
		Pat_A19G053400	RWP-RK
		Pat_A20G050100	RWP-RK
		Pat_B19G049400	RWP-RK
		Pat_B20G046800	RWP-RK
		Pat_A19G010800	SBP
		Pat_A20G009500	SBP
		Pat_A27G121400	SBP
		Pat_A28G017900	SBP
		Pat_A28G129800	SBP
		Pat_B07G031100	SBP
		Pat_B07G031200	SBP
		Pat_B27G048500	SBP
		Pat_B27G142900	SBP
		Pat_B28G132000	SBP
		Pat_A03G030100	TCP
		Pat_A03G194300	TCP
		Pat_A04G033600	TCP
		Pat_A04G198500	TCP
		Pat_A16G117900	TCP
		Pat_A20G150800	TCP
		Pat_A28G136000	TCP
		Pat_A28G143700	TCP
		Pat_B03G029100	TCP
		Pat_B03G184100	TCP
		Pat_B04G030100	TCP
		Pat_B04G189600	TCP
		Pat_B20G131700	TCP
		Pat_B25G114900	TCP
		Pat_B28G139000	TCP
		Pat_A03G122600	Tify
		Pat_A04G125200	Tify
		Pat_A04G216600	Tify
		Pat_A06G009500	Tify
		Pat_A06G226600	Tify
		Pat_A13G061200	Tify
		Pat_A31G117300	Tify
		Pat_A32G125500	Tify
		Pat_B04G207200	Tify
		Pat_B05G209200	Tify
		Pat_B13G055000	Tify
		Pat_B28G112400	Tify
		Pat_B31G102600	Tify
		MSTRG.10697	Trihelix
		MSTRG.65014	Trihelix
		Pat_A01G214400	Trihelix
		Pat_A05G098900	Trihelix
		Pat_A06G097700	Trihelix
		Pat_A07G174500	Trihelix
		Pat_A16G145200	Trihelix
		Pat_A26G011700	Trihelix
		Pat_A26G020300	Trihelix
		Pat_B05G093500	Trihelix
		Pat_B06G094600	Trihelix
		Pat_B13G086700	Trihelix
		Pat_B18G046200	Trihelix
		Pat_B01G194000	TUB
		Pat_B29G066500	TUB
		Pat_A12G005000	VOZ
		Pat_B12G003900	VOZ
		Pat_A15G050900	Whirly
		Pat_A16G052600	Whirly
		Pat_B15G052000	Whirly
		MSTRG.53095	zf-HD
		Pat_A21G023200	zf-HD
		Pat_A27G093200	zf-HD
		Pat_B31G047700	zf-HD
